# Supplementary material for: Angiopoietin-like proteins stimulate HSPC development through interaction with notch receptor signaling
Source: eLife. 2015 Feb 25;4:e05544. doi: 10.7554/eLife.05544 (PMC4371382; doi:10.7554/eLife.05544)
Supplement: Supplementary file 1. — List of gene sets with significant positive enrichment score from Gene Set Enrichment Analysis (GSEA) of ANGPTL2-stimulated human CD34+ cells expression data. ANGPTL2 microarray was compared to 5562 gene sets in the Broad MSigDB (c2 curated gene sets, c3 motif gene sets, and c5 GO gene sets). 2521 gene sets showed a positive correlation (i.e., upregulated in ANGPTL2-stimulated cells). 284 gene sets were highly significant with FDR q-value of <0.05 and are highlighted in yellow. Those highlighted in red are Myc-related. DOI: http://dx.doi.org/10.7554/eLife.05544.019 [file elife05544s001.xlsx]

## Sheet: gsea_report_for_ANG2L-1HR_13209
	GENE SETS	SIZE	ES	NES	NOM p-val	FDR q-val	FWER p-val	RANK AT MAX	LEADING EDGE
1	SCHUHMACHER_MYC_TARGETS_UP	64	0.853018	2.90408	0	0	0	1801	tags=78%, list=9%, signal=85%
2	MANALO_HYPOXIA_DN	253	0.677082	2.74382	0	0	0	2411	tags=57%, list=12%, signal=63%
3	MARZEC_IL2_SIGNALING_UP	99	0.748996	2.69208	0	0	0	2455	tags=60%, list=12%, signal=67%
4	SCHLOSSER_MYC_TARGETS_REPRESSED_BY_SERUM	150	0.702193	2.64719	0	0	0	3242	tags=61%, list=16%, signal=71%
5	WELCSH_BRCA1_TARGETS_1_DN	115	0.686988	2.51846	0	0	0	3288	tags=59%, list=16%, signal=70%
6	PENG_GLUTAMINE_DEPRIVATION_DN	83	0.704493	2.49932	0	0	0	3867	tags=71%, list=19%, signal=87%
7	TONKS_TARGETS_OF_RUNX1_RUNX1T1_FUSION_MONOCYTE_UP	180	0.631546	2.48485	0	0	0	3278	tags=47%, list=16%, signal=56%
8	SCHLOSSER_MYC_TARGETS_AND_SERUM_RESPONSE_DN	43	0.806376	2.473	0	0	0	3483	tags=88%, list=17%, signal=106%
9	YAO_TEMPORAL_RESPONSE_TO_PROGESTERONE_CLUSTER_11	85	0.69921	2.46975	0	0	0	2511	tags=49%, list=12%, signal=56%
10	ELVIDGE_HYPOXIA_DN	126	0.659833	2.45148	0	0	0	1928	tags=47%, list=9%, signal=51%
11	YAO_TEMPORAL_RESPONSE_TO_PROGESTERONE_CLUSTER_14	116	0.662236	2.42438	0	0	0	3469	tags=56%, list=17%, signal=67%
12	SCHLOSSER_MYC_TARGETS_AND_SERUM_RESPONSE_UP	42	0.776104	2.41188	0	0	0	3495	tags=79%, list=17%, signal=94%
13	ELVIDGE_HIF1A_AND_HIF2A_TARGETS_UP	35	0.772541	2.34642	0	0	0	1928	tags=60%, list=9%, signal=66%
14	DANG_MYC_TARGETS_UP	117	0.632856	2.34063	0	0	0	3457	tags=49%, list=17%, signal=58%
15	PENG_RAPAMYCIN_RESPONSE_DN	68	0.688612	2.3382	0	0	0	3914	tags=68%, list=19%, signal=83%
16	BILD_MYC_ONCOGENIC_SIGNATURE	169	0.602294	2.31135	0	0	0	2305	tags=42%, list=11%, signal=47%
17	DANG_REGULATED_BY_MYC_UP	63	0.697064	2.30923	0	0	0	3475	tags=60%, list=17%, signal=72%
18	ELVIDGE_HIF1A_TARGETS_UP	58	0.68657	2.30253	0	0	0	1928	tags=55%, list=9%, signal=61%
19	KEGG_PROTEASOME	43	0.728823	2.27052	0	0	0	3736	tags=67%, list=18%, signal=82%
20	REACTOME_P53_INDEPENDENT_DNA_DAMAGE_RESPONSE	42	0.730292	2.26781	0	0	0	3736	tags=69%, list=18%, signal=84%
21	REACTOME_STABILIZATION_OF_P53	44	0.704084	2.20394	0	0	0	3736	tags=64%, list=18%, signal=77%
22	REACTOME_DNA_REPLICATION_PRE_INITIATION	74	0.650936	2.20224	0	0	0	4305	tags=64%, list=21%, signal=80%
23	REACTOME_M_G1_TRANSITION	60	0.669759	2.18915	0	0	0	4305	tags=67%, list=21%, signal=84%
24	REACTOME_PROCESSING_OF_CAPPED_INTRON_CONTAINING_PRE_MRNA	129	0.585092	2.17931	0	0	0	4922	tags=57%, list=24%, signal=75%
25	ZHAN_MULTIPLE_MYELOMA_CD2_DN	42	0.691765	2.15966	0	4.49777e-05	0.001	1894	tags=45%, list=9%, signal=50%
26	SHEPARD_CRUSH_AND_BURN_MUTANT_UP	129	0.580311	2.15665	0	4.32478e-05	0.001	2575	tags=38%, list=12%, signal=43%
27	REACTOME_MRNA_SPLICING	100	0.602819	2.15272	0	4.1646e-05	0.001	4846	tags=62%, list=23%, signal=81%
28	REACTOME_VIF_MEDIATED_DEGRADATION_OF_APOBEC3G	45	0.675282	2.14605	0	4.01587e-05	0.001	3736	tags=62%, list=18%, signal=76%
29	REACTOME_CYTOSOLIC_TRNA_AMINOACYLATION	21	0.813144	2.14361	0	3.87739e-05	0.001	3392	tags=86%, list=16%, signal=102%
30	SCHLOSSER_MYC_AND_SERUM_RESPONSE_SYNERGY	27	0.75711	2.12882	0	0.000113035	0.003	2221	tags=56%, list=11%, signal=62%
31	PENG_LEUCINE_DEPRIVATION_DN	49	0.668615	2.12418	0	0.000220088	0.006	3914	tags=71%, list=19%, signal=88%
32	GARY_CD5_TARGETS_DN	391	0.505136	2.11411	0	0.000249432	0.007	3517	tags=43%, list=17%, signal=51%
33	MITOCHONDRION_ORGANIZATION_AND_BIOGENESIS	42	0.675588	2.11082	0	0.000241873	0.007	4158	tags=55%, list=20%, signal=68%
34	KEGG_AMINOACYL_TRNA_BIOSYNTHESIS	39	0.687803	2.10333	0	0.00023476	0.007	3484	tags=64%, list=17%, signal=77%
35	YAO_TEMPORAL_RESPONSE_TO_PROGESTERONE_CLUSTER_17	156	0.545748	2.09769	0	0.000293877	0.009	5236	tags=56%, list=25%, signal=74%
36	WONG_MITOCHONDRIA_GENE_MODULE	188	0.533946	2.09389	0	0.000285714	0.009	4584	tags=45%, list=22%, signal=58%
37	NUCLEOLUS	105	0.568836	2.08724	0	0.000309463	0.01	3243	tags=44%, list=16%, signal=52%
38	REACTOME_TRNA_AMINOACYLATION	36	0.696139	2.08616	0	0.000331571	0.011	3484	tags=67%, list=17%, signal=80%
39	ONDER_CDH1_TARGETS_1_DN	158	0.543571	2.08037	0	0.000352147	0.012	3248	tags=36%, list=16%, signal=42%
40	REACTOME_METABLISM_OF_NUCLEOTIDES	67	0.609224	2.07256	0	0.000343344	0.012	4764	tags=52%, list=23%, signal=68%
41	REACTOME_SCF_SKP2_MEDIATED_DEGRADATION_OF_P27_P21	51	0.645651	2.07106	0	0.000362165	0.013	3396	tags=59%, list=16%, signal=70%
42	NAKAMURA_TUMOR_ZONE_PERIPHERAL_VS_CENTRAL_UP	247	0.513339	2.06976	0	0.000353542	0.013	3208	tags=38%, list=15%, signal=44%
43	REACTOME_PREFOLDIN_MEDIATED_TRANSFER_OF_SUBSTRATE_TO_CCT_TRIC	26	0.723002	2.06685	0	0.000372017	0.014	3632	tags=54%, list=18%, signal=65%
44	VANTVEER_BREAST_CANCER_BRCA1_UP	31	0.712421	2.06102	0	0.000441352	0.017	2395	tags=52%, list=12%, signal=58%
45	REACTOME_REGULATION_OF_ORNITHINE_DECARBOXYLASE	46	0.652489	2.05875	0	0.000431545	0.017	3396	tags=59%, list=16%, signal=70%
46	KIM_MYC_AMPLIFICATION_TARGETS_UP	142	0.537765	2.05441	0	0.000447165	0.018	2586	tags=35%, list=12%, signal=40%
47	REACTOME_CDT1_ASSOCIATION_WITH_THE_CDC6_ORC_ORIGIN_COMPLEX	51	0.645096	2.05043	0	0.000485883	0.02	3736	tags=59%, list=18%, signal=72%
48	REACTOME_MRNA_SPLICING_MINOR_PATHWAY	40	0.674217	2.04479	0	0.000570183	0.024	3874	tags=60%, list=19%, signal=74%
49	ELVIDGE_HYPOXIA_BY_DMOG_DN	53	0.634343	2.03442	0	0.000581774	0.025	2301	tags=45%, list=11%, signal=51%
50	PROTEASOME_COMPLEX	23	0.738827	2.03367	0	0.000592984	0.026	3146	tags=65%, list=15%, signal=77%
51	MUELLER_PLURINET	267	0.498834	2.03239	0	0.000603297	0.027	3028	tags=39%, list=15%, signal=45%
52	COLDREN_GEFITINIB_RESISTANCE_UP	70	0.587738	2.02798	0	0.000700194	0.032	4242	tags=49%, list=20%, signal=61%
53	V$MYCMAX_01	182	0.515641	2.0156	0	0.000881448	0.04	3079	tags=35%, list=15%, signal=41%
54	GRADE_COLON_AND_RECTAL_CANCER_UP	193	0.515424	2.01541	0	0.000865125	0.04	4017	tags=48%, list=19%, signal=59%
55	MOOTHA_VOXPHOS	74	0.586557	2.01473	0	0.00086974	0.041	6139	tags=61%, list=30%, signal=86%
56	MATTIOLI_MGUS_VS_PCL	95	0.559304	2.00894	0	0.000997223	0.048	3369	tags=43%, list=16%, signal=51%
57	REACTOME_CYCLIN_E_ASSOCIATED_EVENTS_DURING_G1_S_TRANSITION_	57	0.60491	2.00838	0	0.000979728	0.048	3396	tags=56%, list=16%, signal=67%
58	MONNIER_POSTRADIATION_TUMOR_ESCAPE_UP	336	0.485831	2.00793	0	0.000982468	0.049	3292	tags=39%, list=16%, signal=46%
59	MOOTHA_PGC	304	0.488059	2.00783	0	0.000965816	0.049	4110	tags=41%, list=20%, signal=51%
60	REACTOME_SYNTHESIS_OF_DNA	86	0.567016	2.00407	0	0.00102609	0.053	4305	tags=60%, list=21%, signal=76%
61	CHANG_CORE_SERUM_RESPONSE_UP	61	0.591734	1.99259	0	0.00130756	0.069	4017	tags=52%, list=19%, signal=65%
62	AMIT_EGF_RESPONSE_480_HELA	153	0.521525	1.98665	0	0.00145216	0.078	3766	tags=42%, list=18%, signal=52%
63	REACTOME_ELONGATION_AND_PROCESSING_OF_CAPPED_TRANSCRIPTS	123	0.534807	1.98145	0	0.00162762	0.088	4846	tags=56%, list=23%, signal=73%
64	KEGG_SPLICEOSOME	112	0.540905	1.98065	0	0.00169137	0.092	4598	tags=56%, list=22%, signal=72%
65	BASSO_B_LYMPHOCYTE_NETWORK	127	0.530992	1.97755	0	0.00175335	0.096	3070	tags=47%, list=15%, signal=55%
66	REACTOME_G1_S_TRANSITION	96	0.552332	1.97738	0	0.00174369	0.096	4164	tags=55%, list=20%, signal=69%
67	REACTOME_METABOLISM_OF_CARBOHYDRATES	109	0.540296	1.97594	0	0.00176862	0.099	3914	tags=39%, list=19%, signal=47%
68	WONG_EMBRYONIC_STEM_CELL_CORE	309	0.475384	1.97429	0	0.0018099	0.101	3070	tags=42%, list=15%, signal=49%
69	REACTOME_METAL_ION_SLC_TRANSPORTERS	23	0.719514	1.97369	0.00195695	0.00178367	0.101	1286	tags=35%, list=6%, signal=37%
70	FAELT_B_CLL_WITH_VH3_21_UP	41	0.639166	1.97287	0	0.00180703	0.104	2339	tags=41%, list=11%, signal=47%
71	REACTOME_ELECTRON_TRANSPORT_CHAIN	57	0.595354	1.97209	0	0.00187762	0.109	6139	tags=60%, list=30%, signal=85%
72	BERENJENO_TRANSFORMED_BY_RHOA_UP	454	0.458736	1.96867	0	0.0019461	0.115	3229	tags=39%, list=16%, signal=45%
73	MOOTHA_HUMAN_MITODB_6_2002	391	0.464057	1.96475	0	0.00207582	0.125	4590	tags=40%, list=22%, signal=50%
74	TONKS_TARGETS_OF_RUNX1_RUNX1T1_FUSION_HSC_DN	174	0.504985	1.95521	0	0.00246206	0.151	2939	tags=35%, list=14%, signal=41%
75	REACTOME_REGULATION_OF_INSULIN_SECRETION	181	0.500261	1.95022	0	0.00273189	0.169	5989	tags=55%, list=29%, signal=76%
76	STEIN_ESRRA_TARGETS_RESPONSIVE_TO_ESTROGEN_UP	28	0.680611	1.93384	0	0.00356747	0.218	1934	tags=43%, list=9%, signal=47%
77	RIBONUCLEOPROTEIN_COMPLEX	117	0.52495	1.93369	0	0.00352114	0.218	4754	tags=50%, list=23%, signal=65%
78	HESS_TARGETS_OF_HOXA9_AND_MEIS1_UP	55	0.582488	1.93133	0	0.00367865	0.231	2974	tags=44%, list=14%, signal=51%
79	FOURNIER_ACINAR_DEVELOPMENT_LATE_2	256	0.476395	1.92978	0	0.00370435	0.234	2803	tags=42%, list=14%, signal=48%
80	MITOCHONDRIAL_TRANSPORT	19	0.745788	1.92742	0	0.00385706	0.243	3185	tags=58%, list=15%, signal=68%
81	TRANSLATION_INITIATION_FACTOR_ACTIVITY	23	0.708367	1.92548	0	0.00386571	0.245	2428	tags=48%, list=12%, signal=54%
82	TRNA_METABOLIC_PROCESS	16	0.771264	1.92516	0	0.00381856	0.245	3392	tags=75%, list=16%, signal=90%
83	REACTOME_FORMATION_OF_TUBULIN_FOLDING_INTERMEDIATES_BY_CCT_TRIC	20	0.742938	1.92371	0	0.00392362	0.252	3632	tags=55%, list=18%, signal=67%
84	KANNAN_TP53_TARGETS_DN	16	0.761496	1.92198	0.004	0.00402547	0.26	2290	tags=50%, list=11%, signal=56%
85	NUCLEOBASENUCLEOSIDE_AND_NUCLEOTIDE_METABOLIC_PROCESS	47	0.598571	1.9189	0	0.00422091	0.274	3624	tags=51%, list=17%, signal=62%
86	REACTOME_ZINC_TRANSPORTATION	17	0.758058	1.91767	0	0.00423783	0.276	1286	tags=35%, list=6%, signal=38%
87	GARCIA_TARGETS_OF_FLI1_AND_DAX1_DN	138	0.504225	1.91767	0	0.00418912	0.276	4570	tags=45%, list=22%, signal=57%
88	REACTOME_ORC1_REMOVAL_FROM_CHROMATIN	62	0.56665	1.91417	0	0.00445215	0.294	4066	tags=58%, list=20%, signal=72%
89	WANG_SMARCE1_TARGETS_DN	306	0.464651	1.91337	0	0.00447875	0.296	2980	tags=35%, list=14%, signal=40%
90	RNA_DEPENDENT_ATPASE_ACTIVITY	17	0.729705	1.90918	0	0.00478437	0.316	2576	tags=59%, list=12%, signal=67%
91	CHEN_HOXA5_TARGETS_9HR_DN	37	0.626414	1.90862	0	0.00475685	0.316	3238	tags=46%, list=16%, signal=54%
92	BOYAULT_LIVER_CANCER_SUBCLASS_G3_UP	174	0.488918	1.90766	0	0.00480383	0.321	2986	tags=42%, list=14%, signal=49%
93	ORGANIC_ACID_TRANSMEMBRANE_TRANSPORTER_ACTIVITY	43	0.612778	1.9076	0	0.00475217	0.321	1254	tags=26%, list=6%, signal=27%
94	MULLIGHAN_MLL_SIGNATURE_2_DN	261	0.466486	1.90742	0	0.0047139	0.321	3219	tags=34%, list=16%, signal=40%
95	REACTOME_S_PHASE	100	0.530254	1.90598	0	0.00475944	0.325	3443	tags=52%, list=17%, signal=62%
96	AMINO_ACID_METABOLIC_PROCESS	66	0.557563	1.90352	0	0.00493469	0.338	3617	tags=41%, list=17%, signal=49%
97	MITOCHONDRION	298	0.46139	1.90303	0	0.00491944	0.34	4893	tags=43%, list=24%, signal=55%
98	AMIT_SERUM_RESPONSE_480_MCF10A	33	0.646007	1.90136	0	0.00495115	0.345	3730	tags=45%, list=18%, signal=55%
99	DOUGLAS_BMI1_TARGETS_UP	465	0.44366	1.90098	0	0.00493528	0.347	3682	tags=34%, list=18%, signal=40%
100	NUCLEOTIDE_BIOSYNTHETIC_PROCESS	17	0.755118	1.89571	0.00192678	0.00529628	0.371	4585	tags=76%, list=22%, signal=98%
101	DIRMEIER_LMP1_RESPONSE_LATE_UP	45	0.594408	1.89463	0.00393701	0.00531117	0.375	2112	tags=36%, list=10%, signal=40%
102	REACTOME_METABOLISM_OF_AMINO_ACIDS	154	0.498725	1.89435	0	0.0052591	0.375	3396	tags=34%, list=16%, signal=40%
103	ZHANG_RESPONSE_TO_CANTHARIDIN_DN	53	0.58589	1.89327	0	0.00528535	0.38	4282	tags=57%, list=21%, signal=71%
104	CARBOXYLIC_ACID_TRANSMEMBRANE_TRANSPORTER_ACTIVITY	42	0.615111	1.89262	0	0.00524551	0.381	1254	tags=26%, list=6%, signal=28%
105	KEGG_DNA_REPLICATION	34	0.623876	1.89222	0	0.00521746	0.382	4282	tags=65%, list=21%, signal=81%
106	REACTOME_CELL_CYCLE_CHECKPOINTS	101	0.525239	1.88527	0	0.00571499	0.414	4305	tags=54%, list=21%, signal=68%
107	REACTOME_GLUCOSE_REGULATION_OF_INSULIN_SECRETION	133	0.493448	1.88403	0	0.00574706	0.417	5989	tags=53%, list=29%, signal=75%
108	MITOCHONDRIAL_PART	124	0.509434	1.88244	0	0.00585256	0.427	4422	tags=44%, list=21%, signal=56%
109	BILD_E2F3_ONCOGENIC_SIGNATURE	215	0.471996	1.88155	0	0.00587232	0.432	3251	tags=32%, list=16%, signal=38%
110	BENPORATH_MYC_TARGETS_WITH_EBOX	210	0.470388	1.88152	0	0.00581893	0.432	3338	tags=38%, list=16%, signal=44%
111	LU_TUMOR_VASCULATURE_UP	29	0.656864	1.87823	0	0.00605385	0.446	683	tags=21%, list=3%, signal=21%
112	TIEN_INTESTINE_PROBIOTICS_24HR_UP	497	0.434312	1.87382	0	0.00641624	0.468	3270	tags=40%, list=16%, signal=46%
113	OSWALD_HEMATOPOIETIC_STEM_CELL_IN_COLLAGEN_GEL_UP	213	0.470581	1.87299	0	0.0064202	0.471	4252	tags=38%, list=21%, signal=48%
114	KORKOLA_EMBRYONAL_CARCINOMA_UP	34	0.634012	1.87291	0	0.00638375	0.472	2721	tags=38%, list=13%, signal=44%
115	HARRIS_HYPOXIA	76	0.53731	1.87091	0	0.00650674	0.484	2721	tags=30%, list=13%, signal=35%
116	MOOTHA_MITOCHONDRIA	404	0.445392	1.86973	0	0.00657821	0.494	4590	tags=39%, list=22%, signal=49%
117	KOBAYASHI_EGFR_SIGNALING_6HR_DN	17	0.73586	1.86699	0	0.00678525	0.505	4099	tags=71%, list=20%, signal=88%
118	VERRECCHIA_DELAYED_RESPONSE_TO_TGFB1	33	0.630528	1.86595	0	0.0069108	0.516	1353	tags=18%, list=7%, signal=19%
119	ATP_DEPENDENT_RNA_HELICASE_ACTIVITY	16	0.74561	1.85978	0	0.00753156	0.554	2576	tags=63%, list=12%, signal=71%
120	HELLER_HDAC_TARGETS_DN	232	0.460541	1.85892	0	0.00753563	0.557	2382	tags=27%, list=11%, signal=30%
121	OSWALD_HEMATOPOIETIC_STEM_CELL_IN_COLLAGEN_GEL_DN	213	0.470581	1.85888	0	0.00748268	0.558	4252	tags=38%, list=21%, signal=48%
122	MITOCHONDRIAL_ENVELOPE	85	0.528483	1.85832	0	0.0074494	0.558	4893	tags=48%, list=24%, signal=63%
123	MOREIRA_RESPONSE_TO_TSA_UP	24	0.673122	1.85703	0.00189394	0.00761832	0.567	1912	tags=38%, list=9%, signal=41%
124	BIOCARTA_PROTEASOME_PATHWAY	18	0.709802	1.85356	0.0038835	0.00794123	0.587	3736	tags=67%, list=18%, signal=81%
125	RNA_PROCESSING	144	0.486616	1.85307	0	0.00796941	0.592	2974	tags=36%, list=14%, signal=42%
126	BIOCARTA_NKT_PATHWAY	28	0.637949	1.85068	0	0.00817562	0.61	2249	tags=29%, list=11%, signal=32%
127	SHAFFER_IRF4_TARGETS_IN_MYELOMA_VS_MATURE_B_LYMPHOCYTE	92	0.518843	1.84936	0	0.00824554	0.615	3604	tags=49%, list=17%, signal=59%
128	KIM_WT1_TARGETS_12HR_DN	187	0.46974	1.84048	0	0.00926331	0.661	3968	tags=37%, list=19%, signal=45%
129	DAIRKEE_TERT_TARGETS_UP	278	0.4483	1.83926	0	0.00936041	0.67	4896	tags=41%, list=24%, signal=53%
130	ROME_INSULIN_TARGETS_IN_MUSCLE_UP	83	0.515255	1.8312	0	0.0105411	0.706	3234	tags=36%, list=16%, signal=43%
131	BENPORATH_ES_1	342	0.440995	1.831	0	0.0104861	0.708	3640	tags=37%, list=18%, signal=44%
132	SENESE_HDAC1_AND_HDAC2_TARGETS_UP	214	0.46088	1.83002	0	0.0105783	0.717	3950	tags=30%, list=19%, signal=37%
133	IVANOVA_HEMATOPOIESIS_EARLY_PROGENITOR	92	0.514729	1.82936	0	0.0106187	0.719	3316	tags=41%, list=16%, signal=49%
134	WOOD_EBV_EBNA1_TARGETS_UP	93	0.509632	1.82889	0	0.0105821	0.719	4224	tags=43%, list=20%, signal=54%
135	YAO_TEMPORAL_RESPONSE_TO_PROGESTERONE_CLUSTER_10	57	0.551452	1.82742	0	0.0107058	0.724	3726	tags=46%, list=18%, signal=55%
136	MULLIGHAN_MLL_SIGNATURE_1_DN	221	0.450582	1.82676	0	0.0107028	0.725	2842	tags=31%, list=14%, signal=35%
137	REACTOME_METABOLISM_OF_PROTEINS	193	0.463617	1.82364	0	0.0110655	0.744	3772	tags=28%, list=18%, signal=34%
138	REACTOME_SNRNP_ASSEMBLY	45	0.569938	1.81906	0	0.0118095	0.781	4041	tags=44%, list=20%, signal=55%
139	LIN_APC_TARGETS	49	0.554489	1.81323	0	0.012691	0.81	3752	tags=43%, list=18%, signal=52%
140	TSENG_IRS1_TARGETS_UP	87	0.512234	1.81056	0	0.0129249	0.819	2784	tags=32%, list=13%, signal=37%
141	MULLIGHAN_NPM1_MUTATED_SIGNATURE_2_DN	69	0.53057	1.80838	0	0.0131479	0.831	3893	tags=41%, list=19%, signal=50%
142	REACTOME_HOST_INTERACTIONS_OF_HIV_FACTORS	114	0.493129	1.8069	0	0.0132641	0.836	3396	tags=38%, list=16%, signal=45%
143	MARTORIATI_MDM4_TARGETS_NEUROEPITHELIUM_UP	87	0.512039	1.80689	0	0.0131714	0.836	2867	tags=39%, list=14%, signal=45%
144	STARK_PREFRONTAL_CORTEX_22Q11_DELETION_DN	402	0.427946	1.80679	0	0.0131114	0.836	4073	tags=40%, list=20%, signal=49%
145	LU_TUMOR_ENDOTHELIAL_MARKERS_UP	22	0.664387	1.80676	0.00382409	0.013021	0.836	413	tags=18%, list=2%, signal=19%
146	CELLULAR_BIOSYNTHETIC_PROCESS	293	0.439494	1.80467	0	0.0132587	0.843	3680	tags=30%, list=18%, signal=36%
147	TOOKER_GEMCITABINE_RESISTANCE_DN	119	0.487345	1.80435	0	0.0131917	0.844	2874	tags=33%, list=14%, signal=38%
148	TOOKER_RESPONSE_TO_BEXAROTENE_UP	119	0.487345	1.80378	0	0.0132104	0.847	2874	tags=33%, list=14%, signal=38%
149	MOHANKUMAR_TLX1_TARGETS_UP	360	0.433843	1.80357	0	0.013152	0.848	4085	tags=39%, list=20%, signal=48%
150	SMIRNOV_CIRCULATING_ENDOTHELIOCYTES_IN_CANCER_UP	151	0.471221	1.80321	0	0.0131328	0.849	2796	tags=30%, list=13%, signal=34%
151	RIBONUCLEASE_ACTIVITY	23	0.665433	1.80263	0.00191571	0.013181	0.851	3243	tags=43%, list=16%, signal=51%
152	AMINE_TRANSMEMBRANE_TRANSPORTER_ACTIVITY	39	0.58763	1.7985	0	0.0136931	0.86	1254	tags=23%, list=6%, signal=25%
153	HOFMANN_MYELODYSPLASTIC_SYNDROM_LOW_RISK_DN	24	0.630248	1.79659	0.00570342	0.0139295	0.868	3658	tags=46%, list=18%, signal=56%
154	REACTOME_SCF_BETA_TRCP_MEDIATED_DEGRADATION_OF_EMI1	47	0.560429	1.79554	0	0.0140686	0.871	3396	tags=60%, list=16%, signal=71%
155	REACTOME_APOPTOSIS	124	0.479071	1.79419	0	0.0141551	0.874	3440	tags=40%, list=17%, signal=47%
156	ZHAN_MULTIPLE_MYELOMA_SUBGROUPS	26	0.629825	1.79416	0.00759013	0.0140717	0.874	4587	tags=73%, list=22%, signal=94%
157	REACTOME_GLUCOSE_AND_OTHER_SUGAR_SLC_TRANSPORTERS	79	0.51938	1.79314	0	0.0142855	0.882	1453	tags=18%, list=7%, signal=19%
158	KLEIN_PRIMARY_EFFUSION_LYMPHOMA_UP	49	0.560709	1.7931	0	0.0141951	0.882	4389	tags=51%, list=21%, signal=65%
159	LIU_CDX2_TARGETS_UP	35	0.587053	1.79227	0.00193798	0.0142999	0.887	1603	tags=20%, list=8%, signal=22%
160	RESPONSE_TO_ORGANIC_SUBSTANCE	30	0.611785	1.79206	0.00190114	0.0142602	0.888	2837	tags=33%, list=14%, signal=39%
161	RUIZ_TNC_TARGETS_DN	129	0.483058	1.79039	0	0.0144672	0.89	2835	tags=35%, list=14%, signal=40%
162	KEGG_OXIDATIVE_PHOSPHORYLATION	105	0.490315	1.79017	0	0.0144404	0.891	6139	tags=54%, list=30%, signal=77%
163	UDAYAKUMAR_MED1_TARGETS_UP	118	0.482491	1.78982	0	0.0144014	0.891	2837	tags=38%, list=14%, signal=44%
164	YAO_TEMPORAL_RESPONSE_TO_PROGESTERONE_CLUSTER_5	27	0.626276	1.78853	0.00591716	0.0145356	0.892	5975	tags=59%, list=29%, signal=83%
165	FERNANDEZ_BOUND_BY_MYC	165	0.460581	1.78581	0	0.0149448	0.901	3338	tags=35%, list=16%, signal=42%
166	MITOCHONDRIAL_MEMBRANE	77	0.514721	1.78497	0	0.0150539	0.904	4893	tags=48%, list=24%, signal=63%
167	REACTOME_NA_CL_DEPENDENT_NEUROTRANSMITTER_TRANSPORTERS	18	0.693143	1.78287	0.00390625	0.0153383	0.907	535	tags=17%, list=3%, signal=17%
168	REACTOME_ACTIVATION_OF_ATR_IN_RESPONSE_TO_REPLICATION_STRESS	33	0.609679	1.7792	0	0.0159775	0.917	4642	tags=58%, list=22%, signal=74%
169	SHAFFER_IRF4_TARGETS_IN_ACTIVATED_B_LYMPHOCYTE	75	0.512423	1.77903	0	0.0159163	0.917	2699	tags=47%, list=13%, signal=53%
170	OUELLET_OVARIAN_CANCER_INVASIVE_VS_LMP_UP	112	0.491126	1.77825	0	0.0159501	0.92	4437	tags=47%, list=21%, signal=60%
171	YAO_TEMPORAL_RESPONSE_TO_PROGESTERONE_CLUSTER_7	63	0.522523	1.77804	0	0.0158768	0.92	4058	tags=40%, list=20%, signal=49%
172	REACTOME_AUTODEGRADATION_OF_CDH1_BY_CDH1_APC	55	0.541995	1.77753	0	0.0159506	0.921	3396	tags=56%, list=16%, signal=67%
173	REACTOME_TRANSPORT_OF_MATURE_MRNA_DERIVED_FROM_AN_INTRON_CONTAINING_TRANSCRIPT	48	0.557432	1.77673	0.00191571	0.0160427	0.924	3499	tags=50%, list=17%, signal=60%
174	RHEIN_ALL_GLUCOCORTICOID_THERAPY_DN	326	0.424213	1.77437	0	0.0164922	0.932	4601	tags=48%, list=22%, signal=61%
175	WINTER_HYPOXIA_METAGENE	206	0.445154	1.77229	0	0.0167824	0.935	2721	tags=28%, list=13%, signal=32%
176	ORGANIC_ACID_TRANSPORT	40	0.572484	1.77012	0	0.0171638	0.942	1471	tags=25%, list=7%, signal=27%
177	KEGG_GLYCOLYSIS_GLUCONEOGENESIS	58	0.533098	1.76803	0	0.0175363	0.944	3928	tags=33%, list=19%, signal=40%
178	ENK_UV_RESPONSE_EPIDERMIS_UP	268	0.433086	1.76786	0	0.0174824	0.944	4194	tags=37%, list=20%, signal=45%
179	RIBONUCLEOPROTEIN_COMPLEX_BIOGENESIS_AND_ASSEMBLY	72	0.514019	1.76544	0	0.017938	0.948	2454	tags=35%, list=12%, signal=39%
180	REACTOME_EXTENSION_OF_TELOMERES	27	0.625801	1.76419	0.00195312	0.0181802	0.951	3384	tags=59%, list=16%, signal=71%
181	THEILGAARD_NEUTROPHIL_AT_SKIN_WOUND_UP	73	0.514522	1.76111	0	0.0188474	0.959	3933	tags=41%, list=19%, signal=51%
182	KEGG_PYRIMIDINE_METABOLISM	87	0.507509	1.7595	0	0.0192573	0.963	3212	tags=36%, list=15%, signal=42%
183	SMALL_NUCLEAR_RIBONUCLEOPROTEIN_COMPLEX	19	0.664249	1.75829	0.00548446	0.0194255	0.966	3457	tags=53%, list=17%, signal=63%
184	REACTOME_TRANSLATION	105	0.483061	1.75811	0	0.0193754	0.967	1674	tags=15%, list=8%, signal=16%
185	REACTOME_GLUCOSE_METABOLISM	53	0.539202	1.7579	0.00199601	0.0193322	0.967	5771	tags=58%, list=28%, signal=81%
186	SUNG_METASTASIS_STROMA_DN	49	0.553313	1.7562	0.00200401	0.0195769	0.97	2694	tags=31%, list=13%, signal=35%
187	LI_AMPLIFIED_IN_LUNG_CANCER	154	0.459625	1.75592	0	0.0195637	0.971	4071	tags=29%, list=20%, signal=36%
188	SEMENZA_HIF1_TARGETS	32	0.59563	1.75309	0	0.0201268	0.974	2721	tags=34%, list=13%, signal=40%
189	TONKS_TARGETS_OF_RUNX1_RUNX1T1_FUSION_GRANULOCYTE_UP	50	0.553398	1.7506	0	0.0207187	0.974	3615	tags=52%, list=17%, signal=63%
190	CARBOXYLIC_ACID_TRANSPORT	39	0.575059	1.7502	0.00725953	0.020699	0.974	1471	tags=26%, list=7%, signal=28%
191	REACTOME_TRANSPORT_OF_THE_SLBP_INDEPENDENT_MATURE_MRNA	30	0.608279	1.74974	0.0019802	0.0206796	0.974	3239	tags=43%, list=16%, signal=51%
192	REACTOME_DNA_STRAND_ELONGATION	29	0.59702	1.74965	0.0019685	0.0206078	0.974	4642	tags=69%, list=22%, signal=89%
193	METHYLTRANSFERASE_ACTIVITY	34	0.58835	1.74865	0.00189394	0.0207365	0.975	1450	tags=29%, list=7%, signal=32%
194	SONG_TARGETS_OF_IE86_CMV_PROTEIN	45	0.553517	1.74828	0.00194553	0.0207173	0.975	2774	tags=44%, list=13%, signal=51%
195	PELLICCIOTTA_HDAC_IN_ANTIGEN_PRESENTATION_DN	45	0.555313	1.74822	0.00790514	0.0206167	0.975	3094	tags=42%, list=15%, signal=50%
196	TRANSFERASE_ACTIVITY_TRANSFERRING_ONE_CARBON_GROUPS	35	0.580067	1.74766	0.00203252	0.0206094	0.976	1450	tags=29%, list=7%, signal=31%
197	REACTOME_GLUCOSE_TRANSPORT	36	0.590306	1.74701	0.00204499	0.0206908	0.976	3475	tags=39%, list=17%, signal=47%
198	JIANG_TIP30_TARGETS_DN	20	0.665373	1.74645	0.00377358	0.0207071	0.976	4351	tags=50%, list=21%, signal=63%
199	REACTOME_ACTIVATION_OF_BH3_ONLY_PROTEINS	15	0.700659	1.74515	0.0118577	0.0209302	0.977	1349	tags=47%, list=7%, signal=50%
200	TRANSLATION_REGULATOR_ACTIVITY	38	0.570517	1.74425	0.00204082	0.021024	0.979	2451	tags=37%, list=12%, signal=42%
201	REACTOME_G1_PHASE	16	0.690089	1.73972	0.00183486	0.0221265	0.982	1349	tags=50%, list=7%, signal=53%
202	REACTOME_GENE_EXPRESSION	382	0.408915	1.73839	0	0.0223618	0.983	3605	tags=32%, list=17%, signal=38%
203	WOO_LIVER_CANCER_RECURRENCE_UP	96	0.485712	1.73766	0	0.0224648	0.983	2123	tags=23%, list=10%, signal=25%
204	EXONUCLEASE_ACTIVITY	16	0.697546	1.7373	0.00195312	0.0224613	0.983	4628	tags=69%, list=22%, signal=88%
205	REACTOME_FORMATION_AND_MATURATION_OF_MRNA_TRANSCRIPT	140	0.458788	1.73724	0	0.0223573	0.983	4993	tags=54%, list=24%, signal=70%
206	MITOCHONDRIAL_INNER_MEMBRANE	60	0.521118	1.73626	0.00197239	0.0225361	0.986	5513	tags=52%, list=27%, signal=70%
207	RODWELL_AGING_KIDNEY_NO_BLOOD_UP	135	0.463144	1.73581	0	0.0225653	0.986	2948	tags=23%, list=14%, signal=27%
208	REACTOME_NUCLEAR_IMPORT_OF_REV_PROTEIN	28	0.597256	1.73548	0.00198413	0.0225722	0.988	3239	tags=39%, list=16%, signal=47%
209	REACTOME_PURINE_METABOLISM	29	0.602943	1.73478	0.00559702	0.0226223	0.988	3624	tags=48%, list=17%, signal=58%
210	STEIN_ESR1_TARGETS	80	0.497972	1.7335	0	0.0228722	0.988	1907	tags=30%, list=9%, signal=33%
211	PHOSPHOLIPASE_C_ACTIVITY	15	0.704672	1.73299	0.00195312	0.0228876	0.988	2329	tags=33%, list=11%, signal=38%
212	JAIN_NFKB_SIGNALING	69	0.516579	1.73287	0.00199601	0.0228119	0.988	4452	tags=46%, list=21%, signal=59%
213	MAINA_VHL_TARGETS_DN	15	0.695032	1.73007	0.00776699	0.0235881	0.99	3883	tags=40%, list=19%, signal=49%
214	BROWNE_HCMV_INFECTION_24HR_UP	141	0.461157	1.72988	0	0.0235155	0.99	3469	tags=35%, list=17%, signal=42%
215	BERTUCCI_MEDULLARY_VS_DUCTAL_BREAST_CANCER_UP	176	0.442156	1.72863	0	0.0237286	0.991	3392	tags=38%, list=16%, signal=45%
216	REACTOME_TRANSPORT_OF_RIBONUCLEOPROTEINS_INTO_THE_HOST_NUCLEUS	27	0.603965	1.72236	0.00954198	0.0254286	0.993	3239	tags=41%, list=16%, signal=48%
217	CROMER_METASTASIS_DN	59	0.522847	1.72143	0.00181818	0.0255992	0.993	4229	tags=46%, list=20%, signal=57%
218	KORKOLA_EMBRYONIC_CARCINOMA_VS_SEMINOMA_UP	21	0.635105	1.72133	0.00580271	0.0255127	0.993	1193	tags=24%, list=6%, signal=25%
219	TRANSLATION_FACTOR_ACTIVITY_NUCLEIC_ACID_BINDING	36	0.573234	1.72099	0	0.0254535	0.993	2451	tags=39%, list=12%, signal=44%
220	RNA_BINDING	223	0.431494	1.71889	0	0.0259322	0.994	3812	tags=31%, list=18%, signal=38%
221	V$USF_C	197	0.432514	1.71675	0	0.0264381	0.996	3523	tags=32%, list=17%, signal=39%
222	REACTOME_AMINO_ACID_TRANSPORT_ACROSS_THE_PLASMA_MEMBRANE	29	0.595985	1.71312	0.00779727	0.0273866	0.999	1471	tags=24%, list=7%, signal=26%
223	RESPONSE_TO_TEMPERATURE_STIMULUS	15	0.69993	1.71265	0.0134357	0.0274845	0.999	2280	tags=67%, list=11%, signal=75%
224	REACTOME_TRANSMEMBRANE_TRANSPORT_OF_SMALL_MOLECULES	207	0.428778	1.71166	0	0.0276456	0.999	1790	tags=17%, list=9%, signal=19%
225	AMINE_BINDING	20	0.65111	1.71065	0.00380228	0.027816	0.999	3721	tags=35%, list=18%, signal=43%
226	AMIT_SERUM_RESPONSE_240_MCF10A	53	0.522583	1.70818	0	0.0284483	0.999	1930	tags=26%, list=9%, signal=29%
227	AIYAR_COBRA1_TARGETS_DN	27	0.602552	1.70741	0.00596422	0.0286276	0.999	3508	tags=52%, list=17%, signal=62%
228	ELECTRON_CARRIER_ACTIVITY	72	0.49917	1.70707	0.00199601	0.0285915	0.999	4501	tags=42%, list=22%, signal=53%
229	KEGG_CITRATE_CYCLE_TCA_CYCLE	29	0.591402	1.7056	0.0037594	0.0289391	0.999	5799	tags=66%, list=28%, signal=91%
230	REACTOME_CDC20_PHOSPHO_APC_MEDIATED_DEGRADATION_OF_CYCLIN_A	59	0.519174	1.70454	0.00185874	0.0291457	0.999	3396	tags=53%, list=16%, signal=63%
231	HOFFMANN_SMALL_PRE_BII_TO_IMMATURE_B_LYMPHOCYTE_UP	36	0.57263	1.70288	0.00389105	0.0295818	0.999	2890	tags=39%, list=14%, signal=45%
232	ZHAN_LATE_DIFFERENTIATION_GENES_UP	21	0.628278	1.70175	0.0116279	0.02989	0.999	3842	tags=48%, list=19%, signal=58%
233	SESTO_RESPONSE_TO_UV_C6	38	0.56236	1.70054	0.00187617	0.0301781	0.999	4493	tags=47%, list=22%, signal=60%
234	BIOCARTA_EIF_PATHWAY	15	0.685976	1.69853	0.00988142	0.0307343	0.999	2428	tags=40%, list=12%, signal=45%
235	KIM_WT1_TARGETS_UP	201	0.433164	1.69838	0	0.0306712	0.999	2431	tags=27%, list=12%, signal=30%
236	YAO_TEMPORAL_RESPONSE_TO_PROGESTERONE_CLUSTER_13	143	0.449955	1.6962	0	0.0312871	0.999	4678	tags=45%, list=23%, signal=57%
237	IVANOVA_HEMATOPOIESIS_INTERMEDIATE_PROGENITOR	29	0.587521	1.69393	0.00559702	0.0319524	0.999	3137	tags=41%, list=15%, signal=49%
238	SESTO_RESPONSE_TO_UV_C3	20	0.643901	1.69237	0.00573614	0.0324058	0.999	1610	tags=40%, list=8%, signal=43%
239	AMINO_ACID_AND_DERIVATIVE_METABOLIC_PROCESS	88	0.472998	1.69036	0.00187266	0.0329563	0.999	3392	tags=33%, list=16%, signal=39%
240	REACTOME_ABORTIVE_ELONGATION_OF_HIV1_TRANSCRIPT_IN_THE_ABSENCE_OF_TAT	20	0.643814	1.68722	0	0.0341263	1	4357	tags=70%, list=21%, signal=89%
241	SANA_RESPONSE_TO_IFNG_DN	73	0.499453	1.68701	0	0.0340746	1	5987	tags=55%, list=29%, signal=77%
242	BARRIER_COLON_CANCER_RECURRENCE_UP	39	0.554836	1.68693	0	0.0339715	1	5430	tags=54%, list=26%, signal=73%
243	ZHU_CMV_24_HR_DN	53	0.525332	1.68654	0.00369004	0.0340283	1	2618	tags=30%, list=13%, signal=34%
244	RHYTHMIC_PROCESS	24	0.602006	1.68509	0.00580271	0.034529	1	2381	tags=33%, list=11%, signal=38%
245	MRNA_PROCESSING_GO_0006397	66	0.502424	1.6841	0.00188679	0.0347094	1	3161	tags=41%, list=15%, signal=48%
246	NUCLEOTIDE_METABOLIC_PROCESS	38	0.558908	1.68391	0.0060241	0.0346148	1	3624	tags=45%, list=17%, signal=54%
247	TAKAO_RESPONSE_TO_UVB_RADIATION_DN	87	0.476754	1.68365	0.00192308	0.0345856	1	1649	tags=23%, list=8%, signal=25%
248	IVANOVA_HEMATOPOIESIS_LATE_PROGENITOR	120	0.457232	1.68235	0	0.0349365	1	3958	tags=42%, list=19%, signal=51%
249	TIEN_INTESTINE_PROBIOTICS_2HR_UP	24	0.605391	1.68066	0.00922509	0.0354767	1	1972	tags=29%, list=10%, signal=32%
250	GOLDRATH_HOMEOSTATIC_PROLIFERATION	140	0.438465	1.6758	0	0.0373185	1	3483	tags=40%, list=17%, signal=48%
251	REACTOME_DIABETES_PATHWAYS	333	0.403238	1.67418	0	0.0377681	1	6139	tags=43%, list=30%, signal=60%
252	REACTOME_REV_MEDIATED_NUCLEAR_EXPORT_OF_HIV1_RNA	29	0.584903	1.67232	0.00796813	0.038277	1	3239	tags=38%, list=16%, signal=45%
253	KEGG_GALACTOSE_METABOLISM	25	0.614462	1.66922	0.00618557	0.0395453	1	3914	tags=48%, list=19%, signal=59%
254	RODWELL_AGING_KIDNEY_UP	294	0.408296	1.66869	0	0.0396224	1	2948	tags=23%, list=14%, signal=27%
255	KORKOLA_YOLK_SAC_TUMOR_UP	17	0.657476	1.66763	0.00746269	0.0399281	1	5696	tags=82%, list=27%, signal=113%
256	FINETTI_BREAST_CANCER_KINOME_GREEN	15	0.670956	1.66577	0.0209924	0.0405587	1	3020	tags=53%, list=15%, signal=62%
257	SHAFFER_IRF4_TARGETS_IN_PLASMA_CELL_VS_MATURE_B_LYMPHOCYTE	63	0.502842	1.6652	0	0.0406483	1	3604	tags=44%, list=17%, signal=54%
258	V$MYCMAX_B	184	0.424486	1.66506	0	0.0405435	1	3647	tags=32%, list=18%, signal=38%
259	PROTEIN_FOLDING	49	0.52367	1.66456	0.0019084	0.0405944	1	4304	tags=53%, list=21%, signal=67%
260	TARTE_PLASMA_CELL_VS_PLASMABLAST_DN	287	0.40358	1.66347	0	0.0409553	1	3947	tags=48%, list=19%, signal=59%
261	MRNA_METABOLIC_PROCESS	76	0.482975	1.66075	0.00373832	0.0419939	1	2888	tags=37%, list=14%, signal=43%
262	REACTOME_SLC_MEDIATED_TRANSMEMBRANE_TRANSPORT	160	0.43205	1.66018	0	0.0420815	1	1471	tags=16%, list=7%, signal=17%
263	LIU_TARGETS_OF_VMYB_VS_CMYB_DN	38	0.549133	1.65983	0.00929368	0.0420507	1	4371	tags=45%, list=21%, signal=57%
264	RNA_SPLICING	76	0.477071	1.65983	0.00397614	0.0418914	1	3499	tags=42%, list=17%, signal=50%
265	ENVELOPE	150	0.429538	1.65938	0	0.0419396	1	4422	tags=39%, list=21%, signal=49%
266	LIEN_BREAST_CARCINOMA_METAPLASTIC_VS_DUCTAL_UP	76	0.485132	1.65626	0	0.0430828	1	4049	tags=38%, list=20%, signal=47%
267	CARBOHYDRATE_BIOSYNTHETIC_PROCESS	43	0.526723	1.65616	0.0018018	0.0429685	1	4785	tags=53%, list=23%, signal=69%
268	NAGASHIMA_NRG1_SIGNALING_UP	163	0.431109	1.65537	0	0.0431441	1	3658	tags=35%, list=18%, signal=42%
269	ORGANELLE_ENVELOPE	150	0.429538	1.65507	0.0019305	0.0430893	1	4422	tags=39%, list=21%, signal=49%
270	VERNELL_RETINOBLASTOMA_PATHWAY_UP	36	0.554873	1.65251	0.00365631	0.0440958	1	2136	tags=36%, list=10%, signal=40%
271	REACTOME_GLYCOGEN_BREAKDOWN_GLYCOGENOLYSIS	15	0.672056	1.65239	0.0130597	0.0439916	1	3865	tags=53%, list=19%, signal=66%
272	KEGG_ARGININE_AND_PROLINE_METABOLISM	49	0.522179	1.64635	0.0037594	0.0468049	1	2299	tags=24%, list=11%, signal=27%
273	CELLULAR_COMPONENT_DISASSEMBLY	31	0.565231	1.64617	0.0149533	0.0467333	1	4158	tags=42%, list=20%, signal=52%
274	ONE_CARBON_COMPOUND_METABOLIC_PROCESS	26	0.587205	1.64445	0.0117417	0.0475336	1	1469	tags=38%, list=7%, signal=41%
275	DAIRKEE_CANCER_PRONE_RESPONSE_BPA_E2	108	0.451201	1.6434	0	0.0478241	1	4282	tags=37%, list=21%, signal=46%
276	FLECHNER_PBL_KIDNEY_TRANSPLANT_OK_VS_DONOR_UP	139	0.435044	1.64292	0	0.0478856	1	4205	tags=41%, list=20%, signal=51%
277	RNA_HELICASE_ACTIVITY	23	0.607827	1.6428	0.0175439	0.0477743	1	2576	tags=57%, list=12%, signal=64%
278	CAIRO_LIVER_DEVELOPMENT_UP	148	0.437666	1.64205	0	0.0480398	1	3915	tags=33%, list=19%, signal=41%
279	CHIANG_LIVER_CANCER_SUBCLASS_POLYSOMY7_DN	19	0.634214	1.64141	0.00952381	0.0481861	1	1993	tags=42%, list=10%, signal=47%
280	HAHTOLA_SEZARY_SYNDROM_DN	36	0.550033	1.64121	0.00385356	0.0480914	1	2661	tags=39%, list=13%, signal=45%
281	PROVENZANI_METASTASIS_DN	130	0.437403	1.64076	0	0.0481351	1	4085	tags=30%, list=20%, signal=37%
282	REACTOME_SIGNALING_BY_WNT	56	0.496728	1.64008	0.0109689	0.0482638	1	3396	tags=50%, list=16%, signal=60%
283	SABATES_COLORECTAL_ADENOMA_UP	120	0.444109	1.63841	0	0.048942	1	5329	tags=33%, list=26%, signal=43%
284	SAMOLS_TARGETS_OF_KHSV_MIRNAS_DN	52	0.515497	1.63746	0.00384615	0.0491693	1	3933	tags=33%, list=19%, signal=40%
285	ORGANELLE_INNER_MEMBRANE	67	0.474763	1.63498	0	0.0500951	1	4893	tags=46%, list=24%, signal=60%
286	FERRANDO_T_ALL_WITH_MLL_ENL_FUSION_DN	73	0.475254	1.63473	0.00189753	0.0500355	1	3248	tags=37%, list=16%, signal=44%
287	KEGG_PARKINSONS_DISEASE	102	0.446928	1.63372	0	0.050286	1	6139	tags=50%, list=30%, signal=71%
288	CHIANG_LIVER_CANCER_SUBCLASS_UNANNOTATED_DN	148	0.434411	1.63215	0.00393701	0.050919	1	4587	tags=47%, list=22%, signal=59%
289	AMINO_ACID_TRANSPORT	24	0.594118	1.63125	0.01341	0.0512657	1	1471	tags=29%, list=7%, signal=31%
290	REACTOME_MICRORNA_BIOGENESIS	17	0.639033	1.62906	0.0132075	0.0522687	1	4281	tags=71%, list=21%, signal=89%
291	REACTOME_HIV_INFECTION	171	0.416179	1.62848	0	0.0523945	1	4044	tags=40%, list=20%, signal=50%
292	WAMUNYOKOLI_OVARIAN_CANCER_LMP_UP	229	0.404827	1.62776	0	0.0525887	1	3573	tags=30%, list=17%, signal=36%
293	OUYANG_PROSTATE_CANCER_PROGRESSION_DN	18	0.632218	1.62724	0.0159046	0.0526888	1	4218	tags=61%, list=20%, signal=77%
294	REACTOME_VPR_MEDIATED_NUCLEAR_IMPORT_OF_PICS	29	0.566926	1.62697	0.0121951	0.0526605	1	3239	tags=34%, list=16%, signal=41%
295	ANTI_APOPTOSIS	105	0.440713	1.62524	0	0.0533571	1	4176	tags=35%, list=20%, signal=44%
296	BIOSYNTHETIC_PROCESS	431	0.381892	1.62497	0	0.0533498	1	3895	tags=30%, list=19%, signal=36%
297	AMINE_TRANSPORT	36	0.538533	1.62484	0.0114068	0.0532314	1	1471	tags=22%, list=7%, signal=24%
298	WALLACE_PROSTATE_CANCER_UP	17	0.645895	1.62444	0.0019685	0.053294	1	2886	tags=47%, list=14%, signal=55%
299	BIOCARTA_MTA3_PATHWAY	17	0.636425	1.62363	0.0155039	0.0535266	1	2673	tags=35%, list=13%, signal=40%
300	KEGG_CYSTEINE_AND_METHIONINE_METABOLISM	31	0.556659	1.62223	0.0116959	0.0541898	1	2647	tags=32%, list=13%, signal=37%
301	NAKAMURA_METASTASIS_MODEL_UP	38	0.533932	1.62148	0.0101833	0.0544138	1	3632	tags=34%, list=18%, signal=41%
302	REACTOME_NEP_NS2_INTERACTS_WITH_THE_CELLULAR_EXPORT_MACHINERY	27	0.571564	1.62128	0.00403226	0.0543357	1	3239	tags=37%, list=16%, signal=44%
303	MULLIGHAN_NPM1_SIGNATURE_3_DN	150	0.425188	1.6207	0	0.0544953	1	3743	tags=31%, list=18%, signal=37%
304	SHEPARD_BMYB_MORPHOLINO_UP	131	0.431532	1.61953	0	0.0549701	1	2958	tags=29%, list=14%, signal=34%
305	REACTOME_INTEGRATION_OF_ENERGY_METABOLISM	195	0.411078	1.619	0	0.0551	1	5989	tags=49%, list=29%, signal=69%
306	ANION_CATION_SYMPORTER_ACTIVITY	16	0.653516	1.61879	0.0114504	0.0550685	1	1208	tags=25%, list=6%, signal=27%
307	ACEVEDO_NORMAL_TISSUE_ADJACENT_TO_LIVER_TUMOR_DN	322	0.390939	1.6186	0	0.054989	1	3454	tags=28%, list=17%, signal=33%
308	VALK_AML_WITH_EVI1	23	0.59037	1.61654	0.00571429	0.0560517	1	2761	tags=35%, list=13%, signal=40%
309	YAO_TEMPORAL_RESPONSE_TO_PROGESTERONE_CLUSTER_8	44	0.517243	1.61599	0.00398406	0.0561795	1	2785	tags=34%, list=13%, signal=39%
310	REACTOME_PYRIMIDINE_METABOLISM	21	0.595796	1.6157	0.0222222	0.0561601	1	4764	tags=48%, list=23%, signal=62%
311	REACTOME_FORMATION_OF_THE_TERNARY_COMPLEX_AND_SUBSEQUENTLY_THE_43S_COMPLEX	42	0.517056	1.61567	0.0094162	0.0559905	1	618	tags=12%, list=3%, signal=12%
312	GUENTHER_GROWTH_SPHERICAL_VS_ADHERENT_UP	21	0.598784	1.61563	0.00994036	0.055844	1	1002	tags=14%, list=5%, signal=15%
313	RNA_SPLICING_FACTOR_ACTIVITYTRANSESTERIFICATION_MECHANISM	15	0.665364	1.61542	0.0154739	0.0557931	1	3499	tags=53%, list=17%, signal=64%
314	REACTOME_PLATELET_DEGRANULATION	81	0.461966	1.61446	0.00193424	0.0561708	1	2339	tags=20%, list=11%, signal=22%
315	ROYLANCE_BREAST_CANCER_16Q_COPY_NUMBER_UP	30	0.557075	1.61373	0.0114286	0.0564116	1	3652	tags=40%, list=18%, signal=48%
316	V$HIF1_Q3	154	0.420818	1.61354	0	0.0563196	1	4580	tags=38%, list=22%, signal=48%
317	KEGG_PROTEIN_EXPORT	21	0.609001	1.60879	0.0095057	0.0587899	1	4668	tags=52%, list=23%, signal=68%
318	HEPARIN_BINDING	20	0.60842	1.6075	0.0110906	0.0593772	1	4714	tags=45%, list=23%, signal=58%
319	REACTOME_E2F_TRANSCRIPTIONAL_TARGETS_AT_G1_S	17	0.625182	1.60663	0.0203704	0.0596293	1	1709	tags=41%, list=8%, signal=45%
320	POTTI_CYTOXAN_SENSITIVITY	31	0.546195	1.60644	0.00426439	0.0595456	1	2603	tags=32%, list=13%, signal=37%
321	STEIN_ESRRA_TARGETS_UP	352	0.381237	1.60503	0	0.060187	1	3778	tags=32%, list=18%, signal=39%
322	RAMALHO_STEMNESS_UP	184	0.409184	1.60431	0	0.0603323	1	3487	tags=34%, list=17%, signal=40%
323	ZHU_CMV_ALL_DN	71	0.469706	1.60308	0.00759013	0.0608684	1	2618	tags=25%, list=13%, signal=29%
324	VARELA_ZMPSTE24_TARGETS_UP	32	0.53831	1.60196	0.0102041	0.0612846	1	3101	tags=28%, list=15%, signal=33%
325	BEIER_GLIOMA_STEM_CELL_UP	31	0.543044	1.60063	0.00952381	0.0618841	1	1443	tags=26%, list=7%, signal=28%
326	MCMURRAY_TP53_HRAS_COOPERATION_RESPONSE_UP	22	0.590655	1.59947	0.0246679	0.0622787	1	4517	tags=50%, list=22%, signal=64%
327	JIANG_HYPOXIA_CANCER	52	0.490901	1.59857	0.0108108	0.0625928	1	4374	tags=42%, list=21%, signal=53%
328	STREICHER_LSM1_TARGETS_DN	18	0.610049	1.59715	0.0132576	0.0631788	1	4049	tags=56%, list=20%, signal=69%
329	XU_HGF_SIGNALING_NOT_VIA_AKT1_48HR_UP	30	0.556758	1.59655	0.00806452	0.0633497	1	6701	tags=77%, list=32%, signal=113%
330	MCBRYAN_PUBERTAL_BREAST_4_5WK_DN	160	0.416518	1.59622	0	0.0633473	1	3878	tags=31%, list=19%, signal=38%
331	PATTERN_BINDING	42	0.520062	1.5958	0.00184843	0.0634214	1	4914	tags=40%, list=24%, signal=53%
332	MORI_IMMATURE_B_LYMPHOCYTE_UP	39	0.510588	1.59565	0.019573	0.06334	1	2823	tags=38%, list=14%, signal=44%
333	AMINO_ACID_TRANSMEMBRANE_TRANSPORTER_ACTIVITY	27	0.567682	1.5937	0.0136986	0.0643158	1	1254	tags=26%, list=6%, signal=28%
334	NITROGEN_COMPOUND_METABOLIC_PROCESS	141	0.424403	1.5931	0.00188679	0.0645556	1	3392	tags=29%, list=16%, signal=35%
335	KIM_WT1_TARGETS_8HR_UP	155	0.417172	1.59272	0	0.0646109	1	3161	tags=28%, list=15%, signal=33%
336	KEGG_PURINE_METABOLISM	146	0.423121	1.59227	0.00182815	0.0647002	1	3218	tags=29%, list=16%, signal=35%
337	SENESE_HDAC2_TARGETS_UP	104	0.439012	1.59225	0.0056926	0.0645181	1	3874	tags=38%, list=19%, signal=46%
338	BLOOD_COAGULATION	41	0.516995	1.59215	0.00399202	0.0643846	1	7344	tags=59%, list=35%, signal=90%
339	HELLER_HDAC_TARGETS_SILENCED_BY_METHYLATION_DN	221	0.397522	1.59062	0	0.0650817	1	2566	tags=26%, list=12%, signal=30%
340	VERHAAK_AML_WITH_NPM1_MUTATED_DN	231	0.395032	1.58785	0	0.0666187	1	3378	tags=29%, list=16%, signal=34%
341	OUILLETTE_CLL_13Q14_DELETION_DN	50	0.500593	1.58782	0.00952381	0.0664499	1	2510	tags=22%, list=12%, signal=25%
342	MATSUDA_NATURAL_KILLER_DIFFERENTIATION	410	0.375885	1.58742	0	0.0664821	1	3453	tags=27%, list=17%, signal=31%
343	LINDSTEDT_DENDRITIC_CELL_MATURATION_C	56	0.48264	1.58729	0.0146252	0.0663612	1	3474	tags=29%, list=17%, signal=34%
344	AMIT_EGF_RESPONSE_60_HELA	40	0.515563	1.58719	0.00579151	0.0662376	1	2846	tags=40%, list=14%, signal=46%
345	VALK_AML_CLUSTER_4	26	0.563066	1.587	0.0188679	0.0661613	1	1370	tags=27%, list=7%, signal=29%
346	ROSS_ACUTE_MYELOID_LEUKEMIA_CBF	75	0.457475	1.5822	0.0018315	0.0689903	1	3185	tags=28%, list=15%, signal=33%
347	REACTOME_ACTIVATION_OF_THE_PRE_REPLICATIVE_COMPLEX	29	0.56791	1.58203	0.0138067	0.0688864	1	4642	tags=59%, list=22%, signal=75%
348	BOYAULT_LIVER_CANCER_SUBCLASS_G56_DN	16	0.636975	1.58117	0.0319549	0.0692881	1	1005	tags=38%, list=5%, signal=39%
349	DAVICIONI_MOLECULAR_ARMS_VS_ERMS_DN	165	0.407395	1.57818	0	0.0712254	1	3959	tags=27%, list=19%, signal=33%
350	NITROGEN_COMPOUND_BIOSYNTHETIC_PROCESS	25	0.567438	1.57724	0.011811	0.0715749	1	2881	tags=40%, list=14%, signal=46%
351	STEIN_ESTROGEN_RESPONSE_NOT_VIA_ESRRA	18	0.615996	1.57671	0.0291829	0.0717672	1	1293	tags=22%, list=6%, signal=24%
352	ACTIVE_TRANSMEMBRANE_TRANSPORTER_ACTIVITY	118	0.42711	1.57671	0.00188324	0.0715729	1	3008	tags=25%, list=15%, signal=29%
353	MATTIOLI_MULTIPLE_MYELOMA_WITH_14Q32_TRANSLOCATIONS	36	0.523508	1.57557	0.0111524	0.0721177	1	2644	tags=28%, list=13%, signal=32%
354	COLIN_PILOCYTIC_ASTROCYTOMA_VS_GLIOBLASTOMA_UP	34	0.520718	1.57494	0.0152381	0.0723642	1	2607	tags=21%, list=13%, signal=24%
355	REGULATION_OF_PROTEIN_MODIFICATION_PROCESS	43	0.507353	1.57476	0.012963	0.0722724	1	3863	tags=40%, list=19%, signal=48%
356	KAAB_FAILED_HEART_ATRIUM_DN	131	0.422644	1.57386	0.00179533	0.0726349	1	4071	tags=38%, list=20%, signal=47%
357	REPLICATION_FORK	17	0.615118	1.5728	0.0396825	0.0730728	1	4642	tags=59%, list=22%, signal=76%
358	MENSSEN_MYC_TARGETS	16	0.617147	1.57257	0.0406977	0.073031	1	1777	tags=44%, list=9%, signal=48%
359	REACTOME_REGULATION_OF_GLUCOKINASE_BY_GLUCOKINASE_REGULATORY_PROTEIN	27	0.552399	1.57209	0.0202578	0.0732266	1	3239	tags=33%, list=16%, signal=39%
360	SHIPP_DLBCL_CURED_VS_FATAL_DN	42	0.510627	1.5716	0.0114068	0.0733266	1	2699	tags=36%, list=13%, signal=41%
361	MASRI_RESISTANCE_TO_TAMOXIFEN_AND_AROMATASE_INHIBITORS_DN	18	0.615442	1.57043	0.026465	0.0739171	1	2510	tags=22%, list=12%, signal=25%
362	DAUER_STAT3_TARGETS_UP	37	0.527087	1.57016	0.00763359	0.0738478	1	3658	tags=43%, list=18%, signal=52%
363	KORKOLA_CORRELATED_WITH_POU5F1	30	0.537964	1.56853	0.0211538	0.0748276	1	3461	tags=33%, list=17%, signal=40%
364	BENPORATH_ES_2	35	0.533553	1.56651	0.0155039	0.0760564	1	1709	tags=31%, list=8%, signal=34%
365	GUTIERREZ_MULTIPLE_MYELOMA_DN	32	0.536851	1.56566	0.0204082	0.0764306	1	5799	tags=59%, list=28%, signal=82%
366	PYROPHOSPHATASE_ACTIVITY	209	0.392224	1.56546	0	0.0764025	1	4218	tags=36%, list=20%, signal=45%
367	REGULATION_OF_ACTION_POTENTIAL	16	0.627131	1.56538	0.0280561	0.0762594	1	2663	tags=38%, list=13%, signal=43%
368	REACTOME_FORMATION_OF_FIBRIN_CLOT_CLOTTING_CASCADE	32	0.527633	1.56458	0.0114504	0.0765496	1	6548	tags=50%, list=32%, signal=73%
369	REACTOME_TRANSLATION_INITIATION_COMPLEX_FORMATION	49	0.490109	1.56356	0.0136986	0.0770305	1	1433	tags=14%, list=7%, signal=15%
370	V$NMYC_01	183	0.396149	1.56162	0.00183486	0.0782257	1	3523	tags=31%, list=17%, signal=37%
371	REN_ALVEOLAR_RHABDOMYOSARCOMA_DN	381	0.371395	1.5615	0	0.0781154	1	3980	tags=28%, list=19%, signal=33%
372	NAGASHIMA_EGF_SIGNALING_UP	55	0.47213	1.56023	0.00772201	0.078814	1	3464	tags=35%, list=17%, signal=41%
373	SHAFFER_IRF4_MULTIPLE_MYELOMA_PROGRAM	34	0.533134	1.55987	0.0208729	0.0788804	1	3604	tags=50%, list=17%, signal=60%
374	GARGALOVIC_RESPONSE_TO_OXIDIZED_PHOSPHOLIPIDS_RED_UP	16	0.620938	1.5569	0.0337711	0.0806515	1	2699	tags=50%, list=13%, signal=57%
375	REGULATION_OF_PROTEIN_AMINO_ACID_PHOSPHORYLATION	30	0.540518	1.55682	0.0198807	0.0805028	1	3822	tags=37%, list=18%, signal=45%
376	WWTAAGGC_UNKNOWN	110	0.424762	1.55633	0.00401606	0.0806419	1	5575	tags=33%, list=27%, signal=45%
377	HOEBEKE_LYMPHOID_STEM_CELL_DN	79	0.451911	1.55566	0.00392157	0.0808929	1	4226	tags=35%, list=20%, signal=44%
378	REACTOME_INTRINSIC_PATHWAY_FOR_APOPTOSIS	28	0.542199	1.55402	0.0263653	0.0818111	1	1349	tags=36%, list=7%, signal=38%
379	LEE_EARLY_T_LYMPHOCYTE_DN	40	0.509063	1.55397	0.0191939	0.0816459	1	3987	tags=45%, list=19%, signal=56%
380	XU_CREBBP_TARGETS_UP	22	0.577111	1.55332	0.0149533	0.0819013	1	2996	tags=50%, list=14%, signal=58%
381	SESTO_RESPONSE_TO_UV_C0	100	0.43055	1.55288	0.00713012	0.0820096	1	4437	tags=42%, list=21%, signal=53%
382	WANG_METHYLATED_IN_BREAST_CANCER	32	0.53052	1.55056	0.0170455	0.0835863	1	3464	tags=38%, list=17%, signal=45%
383	HELICASE_ACTIVITY	46	0.502765	1.54816	0.0121212	0.0850955	1	3920	tags=54%, list=19%, signal=67%
384	HOFMANN_MYELODYSPLASTIC_SYNDROM_RISK_UP	18	0.611596	1.54807	0.0251451	0.0849509	1	1080	tags=33%, list=5%, signal=35%
385	POLYSACCHARIDE_BINDING	33	0.518393	1.54777	0.0269151	0.084955	1	4714	tags=36%, list=23%, signal=47%
386	DAIRKEE_CANCER_PRONE_RESPONSE_BPA	44	0.496507	1.54734	0.0166052	0.085083	1	3070	tags=41%, list=15%, signal=48%
387	HU_ANGIOGENESIS_DN	30	0.54308	1.5469	0.0294659	0.0851875	1	5771	tags=67%, list=28%, signal=92%
388	CHROMATIN	34	0.517355	1.54585	0.0221774	0.0857659	1	4628	tags=53%, list=22%, signal=68%
389	COAGULATION	42	0.498774	1.54504	0.00963391	0.0861746	1	7344	tags=57%, list=35%, signal=88%
390	STEIN_ESRRA_TARGETS_RESPONSIVE_TO_ESTROGEN_DN	39	0.502464	1.54481	0.0194175	0.0861461	1	1860	tags=36%, list=9%, signal=39%
391	VALK_AML_CLUSTER_1	27	0.540574	1.5444	0.0181159	0.0862368	1	3666	tags=41%, list=18%, signal=49%
392	SWEET_LUNG_CANCER_KRAS_UP	406	0.367683	1.54431	0	0.086063	1	3076	tags=26%, list=15%, signal=30%
393	REACTOME_MRNA_3_END_PROCESSING	33	0.524971	1.5435	0.0220441	0.0864606	1	2838	tags=52%, list=14%, signal=60%
394	HOSHIDA_LIVER_CANCER_SUBCLASS_S1	218	0.386351	1.54308	0	0.0865625	1	3600	tags=31%, list=17%, signal=37%
395	REACTOME_CHAPERONIN_MEDIATED_PROTEIN_FOLDING	46	0.492119	1.5419	0.0145719	0.0871956	1	3632	tags=43%, list=18%, signal=53%
396	LU_TUMOR_ANGIOGENESIS_UP	23	0.572046	1.54172	0.0353817	0.0871275	1	1232	tags=26%, list=6%, signal=28%
397	GACAGGG,MIR-339	48	0.476939	1.54143	0.00813008	0.0871266	1	3808	tags=33%, list=18%, signal=41%
398	MITOCHONDRIAL_MEMBRANE_PART	45	0.495993	1.53984	0.0150376	0.0881518	1	4893	tags=47%, list=24%, signal=61%
399	MOREAUX_B_LYMPHOCYTE_MATURATION_BY_TACI_DN	37	0.517723	1.53972	0.0174757	0.0880193	1	3230	tags=51%, list=16%, signal=61%
400	VART_KSHV_INFECTION_ANGIOGENIC_MARKERS_DN	125	0.410494	1.53879	0	0.08848	1	2699	tags=18%, list=13%, signal=21%
401	HYDROLASE_ACTIVITY_ACTING_ON_ACID_ANHYDRIDES	211	0.385331	1.53838	0	0.0885687	1	4218	tags=36%, list=20%, signal=45%
402	POSITIVE_REGULATION_OF_PROTEIN_AMINO_ACID_PHOSPHORYLATION	20	0.575662	1.53743	0.0349515	0.0890789	1	3822	tags=40%, list=18%, signal=49%
403	GGAANCGGAANY_UNKNOWN	75	0.446053	1.53704	0.00744879	0.0892028	1	4313	tags=39%, list=21%, signal=49%
404	DEBIASI_APOPTOSIS_BY_REOVIRUS_INFECTION_DN	212	0.387909	1.53681	0	0.0891791	1	3104	tags=30%, list=15%, signal=35%
405	LEONARD_HYPOXIA	33	0.524813	1.53664	0.0114504	0.0890885	1	4353	tags=48%, list=21%, signal=61%
406	CHIARADONNA_NEOPLASTIC_TRANSFORMATION_CDC25_UP	110	0.425897	1.5364	0.0018622	0.0890654	1	4941	tags=38%, list=24%, signal=50%
407	GILDEA_METASTASIS	26	0.54315	1.53321	0.0316832	0.0913711	1	2479	tags=31%, list=12%, signal=35%
408	GALE_APL_WITH_FLT3_MUTATED_UP	49	0.478883	1.53235	0.00589391	0.0917581	1	2431	tags=43%, list=12%, signal=48%
409	WU_CELL_MIGRATION	173	0.392452	1.53212	0.00383142	0.0917061	1	4229	tags=27%, list=20%, signal=34%
410	SUNG_METASTASIS_STROMA_UP	98	0.421465	1.5321	0	0.0914963	1	2784	tags=24%, list=13%, signal=28%
411	BLALOCK_ALZHEIMERS_DISEASE_INCIPIENT_DN	150	0.403677	1.52934	0.00200401	0.0932742	1	4367	tags=39%, list=21%, signal=49%
412	UEDA_CENTRAL_CLOCK	81	0.439201	1.52821	0.00367647	0.0938846	1	4697	tags=42%, list=23%, signal=54%
413	WINTER_HYPOXIA_UP	79	0.441031	1.52698	0.00402414	0.0946185	1	3475	tags=37%, list=17%, signal=44%
414	REACTOME_G2_M_CHECKPOINTS	37	0.506546	1.52689	0.0163043	0.0944367	1	4305	tags=51%, list=21%, signal=65%
415	MARTORIATI_MDM4_TARGETS_FETAL_LIVER_UP	97	0.417243	1.5263	0.00580271	0.0946703	1	2772	tags=29%, list=13%, signal=33%
416	CHAUHAN_RESPONSE_TO_METHOXYESTRADIOL_UP	44	0.487702	1.52598	0.0158416	0.0946805	1	2881	tags=39%, list=14%, signal=45%
417	MULLIGHAN_NPM1_MUTATED_SIGNATURE_1_DN	115	0.413707	1.5256	0.00186916	0.0947645	1	3893	tags=33%, list=19%, signal=40%
418	MITOCHONDRIAL_LUMEN	40	0.504173	1.52539	0.0167598	0.0947254	1	3573	tags=43%, list=17%, signal=51%
419	V$E2F_01	50	0.475528	1.52392	0.0150659	0.0956935	1	4448	tags=54%, list=21%, signal=69%
420	STEIN_ESRRA_TARGETS	484	0.352831	1.52359	0	0.0957449	1	3097	tags=26%, list=15%, signal=30%
421	JAATINEN_HEMATOPOIETIC_STEM_CELL_UP	282	0.370897	1.52243	0	0.0963841	1	3256	tags=32%, list=16%, signal=38%
422	VALK_AML_WITH_CEBPA	33	0.504661	1.52151	0.0246679	0.0969253	1	2252	tags=21%, list=11%, signal=24%
423	AMINE_METABOLIC_PROCESS	128	0.403364	1.52129	0.00382409	0.0968684	1	4487	tags=34%, list=22%, signal=43%
424	BIOCARTA_CCR5_PATHWAY	16	0.63131	1.52089	0.0470588	0.0969813	1	2301	tags=31%, list=11%, signal=35%
425	KEGG_O_GLYCAN_BIOSYNTHESIS	28	0.54188	1.5202	0.0280561	0.0972942	1	4492	tags=50%, list=22%, signal=64%
426	CROONQUIST_STROMAL_STIMULATION_UP	45	0.486579	1.51906	0.0198807	0.0979959	1	4049	tags=29%, list=20%, signal=36%
427	MITOCHONDRIAL_MATRIX	40	0.504173	1.5169	0.0222222	0.0996654	1	3573	tags=43%, list=17%, signal=51%
428	HASLINGER_B_CLL_WITH_17P13_DELETION	15	0.622232	1.51538	0.0425532	0.10074	1	2214	tags=40%, list=11%, signal=45%
429	JEON_SMAD6_TARGETS_UP	20	0.580849	1.51529	0.0323194	0.100604	1	1930	tags=35%, list=9%, signal=39%
430	MRNA_BINDING	22	0.555214	1.51515	0.0374016	0.100481	1	2214	tags=32%, list=11%, signal=36%
431	REACTOME_RNA_POLYMERASE_III_TRANSCRIPTION_TERMINATION	15	0.609493	1.51371	0.0477099	0.101501	1	3368	tags=53%, list=16%, signal=64%
432	WONG_PROTEASOME_GENE_MODULE	45	0.476457	1.51273	0.0275049	0.102121	1	3736	tags=47%, list=18%, signal=57%
433	YANG_BREAST_CANCER_ESR1_LASER_DN	33	0.509997	1.5126	0.0265152	0.10202	1	3114	tags=45%, list=15%, signal=53%
434	V$MAX_01	185	0.385891	1.51096	0.00191571	0.103285	1	4727	tags=39%, list=23%, signal=51%
435	KAAB_FAILED_HEART_VENTRICLE_DN	36	0.501	1.51021	0.0304183	0.103688	1	2137	tags=33%, list=10%, signal=37%
436	NUCLEASE_ACTIVITY	47	0.468738	1.50993	0.015873	0.103667	1	4628	tags=43%, list=22%, signal=55%
437	LIN_MELANOMA_COPY_NUMBER_DN	35	0.505981	1.50966	0.0308285	0.103666	1	1441	tags=23%, list=7%, signal=25%
438	MORI_EMU_MYC_LYMPHOMA_BY_ONSET_TIME_UP	84	0.427987	1.50898	0.0094162	0.104051	1	4238	tags=44%, list=20%, signal=55%
439	BHATTACHARYA_EMBRYONIC_STEM_CELL	70	0.443047	1.50776	0.0113422	0.104812	1	3863	tags=44%, list=19%, signal=54%
440	TRANSLATION	162	0.388567	1.50663	0	0.105544	1	3895	tags=27%, list=19%, signal=32%
441	RNA_SPLICINGVIA_TRANSESTERIFICATION_REACTIONS	30	0.523102	1.50658	0.036965	0.105349	1	2785	tags=40%, list=13%, signal=46%
442	SKELETAL_DEVELOPMENT	98	0.419534	1.50612	0.00957854	0.105538	1	3072	tags=17%, list=15%, signal=20%
443	BARRIER_CANCER_RELAPSE_NORMAL_SAMPLE_DN	27	0.519652	1.50561	0.0430712	0.105691	1	3623	tags=41%, list=17%, signal=49%
444	GLYCOSAMINOGLYCAN_BINDING	31	0.518158	1.50513	0.0156556	0.105845	1	4714	tags=35%, list=23%, signal=46%
445	DEURIG_T_CELL_PROLYMPHOCYTIC_LEUKEMIA_UP	328	0.362582	1.5048	0	0.105893	1	2939	tags=26%, list=14%, signal=30%
446	HSIAO_HOUSEKEEPING_GENES	357	0.359619	1.50442	0.00186916	0.106016	1	6018	tags=39%, list=29%, signal=55%
447	MARCHINI_TRABECTEDIN_RESISTANCE_DN	42	0.482969	1.50402	0.0258964	0.106091	1	2981	tags=36%, list=14%, signal=42%
448	SA_MMP_CYTOKINE_CONNECTION	15	0.624962	1.504	0.0487365	0.105872	1	5079	tags=67%, list=25%, signal=88%
449	RHODES_CANCER_META_SIGNATURE	49	0.474701	1.5039	0.0170455	0.105715	1	4017	tags=49%, list=19%, signal=61%
450	HOFFMANN_IMMATURE_TO_MATURE_B_LYMPHOCYTE_DN	28	0.527928	1.50313	0.0234375	0.106115	1	4717	tags=50%, list=23%, signal=65%
451	HUANG_FOXA2_TARGETS_DN	35	0.503288	1.50293	0.0337302	0.106056	1	3960	tags=31%, list=19%, signal=39%
452	WOUND_HEALING	51	0.471637	1.50279	0.0204842	0.10595	1	4382	tags=29%, list=21%, signal=37%
453	POSITIVE_REGULATION_OF_PROTEIN_MODIFICATION_PROCESS	28	0.510762	1.50265	0.03663	0.105837	1	3822	tags=39%, list=18%, signal=48%
454	REACTOME_ADP_SIGNALLING_THROUGH_P2Y_PURINOCEPTOR_12	19	0.569248	1.50189	0.0480962	0.106304	1	6138	tags=63%, list=30%, signal=90%
455	CELLULAR_RESPONSE_TO_STIMULUS	19	0.583267	1.50153	0.04	0.106386	1	2717	tags=42%, list=13%, signal=48%
456	TOMLINS_PROSTATE_CANCER_UP	30	0.517673	1.50148	0.027027	0.106212	1	2836	tags=30%, list=14%, signal=35%
457	POSITIVE_REGULATION_OF_PHOSPHATE_METABOLIC_PROCESS	27	0.518868	1.50136	0.0567108	0.106097	1	3822	tags=37%, list=18%, signal=45%
458	AMIT_EGF_RESPONSE_40_MCF10A	18	0.594658	1.49901	0.0321285	0.108043	1	3593	tags=67%, list=17%, signal=81%
459	SHIPP_DLBCL_VS_FOLLICULAR_LYMPHOMA_UP	42	0.485596	1.49886	0.0391061	0.107929	1	3571	tags=55%, list=17%, signal=66%
460	SMID_BREAST_CANCER_RELAPSE_IN_LUNG_UP	21	0.557531	1.4986	0.0258964	0.107948	1	5709	tags=38%, list=28%, signal=53%
461	CREIGHTON_AKT1_SIGNALING_VIA_MTOR_DN	21	0.555502	1.49649	0.0355731	0.109606	1	6746	tags=71%, list=33%, signal=106%
462	TARTE_PLASMA_CELL_VS_B_LYMPHOCYTE_UP	71	0.44477	1.49467	0.0115385	0.110964	1	4226	tags=46%, list=20%, signal=58%
463	REACTOME_POST_CHAPERONIN_TUBULIN_FOLDING_PATHWAY	16	0.586354	1.49418	0.0423892	0.111129	1	3632	tags=31%, list=18%, signal=38%
464	INORGANIC_ANION_TRANSMEMBRANE_TRANSPORTER_ACTIVITY	19	0.580366	1.49331	0.0422265	0.111717	1	187	tags=11%, list=1%, signal=11%
465	REGULATION_OF_MEMBRANE_POTENTIAL	15	0.597344	1.49256	0.0521415	0.11213	1	678	tags=20%, list=3%, signal=21%
466	GKCGCNNNNNNNTGAYG_UNKNOWN	37	0.495271	1.49206	0.0292398	0.11235	1	3171	tags=38%, list=15%, signal=45%
467	G_PROTEIN_COUPLED_RECEPTOR_BINDING	50	0.465624	1.49154	0.0268199	0.112582	1	2540	tags=18%, list=12%, signal=20%
468	RESPONSE_TO_OXIDATIVE_STRESS	43	0.480536	1.49084	0.0297398	0.112998	1	7078	tags=63%, list=34%, signal=95%
469	PARK_TRETINOIN_RESPONSE_AND_PML_RARA_FUSION	24	0.539271	1.49072	0.0348837	0.112859	1	3062	tags=46%, list=15%, signal=54%
470	CAIRO_HEPATOBLASTOMA_DN	248	0.368955	1.49035	0.00181818	0.112992	1	3104	tags=19%, list=15%, signal=22%
471	SGCGSSAAA_V$E2F1DP2_01	109	0.408261	1.48979	0.00719425	0.113286	1	3183	tags=33%, list=15%, signal=39%
472	KAYO_AGING_MUSCLE_DN	97	0.413805	1.48949	0.00372439	0.113326	1	4175	tags=35%, list=20%, signal=44%
473	SYMPORTER_ACTIVITY	30	0.519522	1.48921	0.0335968	0.113327	1	1208	tags=23%, list=6%, signal=25%
474	ONDER_CDH1_TARGETS_2_DN	437	0.349255	1.48883	0	0.113427	1	4437	tags=28%, list=21%, signal=35%
475	V$MYCMAX_02	189	0.383031	1.48771	0.0019305	0.11423	1	2919	tags=25%, list=14%, signal=29%
476	NUCLEOSIDE_TRIPHOSPHATASE_ACTIVITY	195	0.374068	1.48662	0.0037037	0.115037	1	4218	tags=35%, list=20%, signal=43%
477	BOYAULT_LIVER_CANCER_SUBCLASS_G12_UP	37	0.489249	1.48651	0.0305499	0.114889	1	2805	tags=32%, list=14%, signal=37%
478	ENGELMANN_CANCER_PROGENITORS_UP	44	0.464682	1.48584	0.021611	0.115236	1	2440	tags=32%, list=12%, signal=36%
479	LEE_RECENT_THYMIC_EMIGRANT	96	0.416507	1.4838	0.00779727	0.116971	1	2775	tags=33%, list=13%, signal=38%
480	VOLTAGE_GATED_POTASSIUM_CHANNEL_ACTIVITY	35	0.502112	1.48345	0.0354478	0.11703	1	7252	tags=54%, list=35%, signal=83%
481	MARTINEZ_RB1_TARGETS_DN	452	0.347732	1.48326	0	0.116991	1	3495	tags=24%, list=17%, signal=28%
482	REACTOME_CD28_CO_STIMULATION	26	0.531925	1.48293	0.0419162	0.117052	1	3695	tags=54%, list=18%, signal=65%
483	REACTOME_HEMOSTASIS	255	0.365264	1.48141	0	0.118336	1	4382	tags=30%, list=21%, signal=38%
484	GRAHAM_CML_QUIESCENT_VS_NORMAL_QUIESCENT_DN	41	0.46864	1.48057	0.014553	0.118891	1	2784	tags=32%, list=13%, signal=37%
485	NGUYEN_NOTCH1_TARGETS_DN	62	0.444798	1.48055	0.0178571	0.118655	1	1447	tags=23%, list=7%, signal=24%
486	REGULATION_OF_DNA_REPLICATION	18	0.566717	1.48001	0.0567108	0.118937	1	2092	tags=28%, list=10%, signal=31%
487	NING_CHRONIC_OBSTRUCTIVE_PULMONARY_DISEASE_UP	70	0.441881	1.47907	0.0133333	0.119544	1	2926	tags=21%, list=14%, signal=25%
488	SESTO_RESPONSE_TO_UV_C7	64	0.439007	1.47851	0.0253165	0.119815	1	2875	tags=34%, list=14%, signal=40%
489	RESPONSE_TO_ABIOTIC_STIMULUS	79	0.419841	1.47609	0.00952381	0.121918	1	2674	tags=27%, list=13%, signal=30%
490	REACTOME_PLATELET_ACTIVATION	157	0.387469	1.47461	0	0.123091	1	4636	tags=32%, list=22%, signal=41%
491	MARKEY_RB1_CHRONIC_LOF_UP	101	0.406847	1.47279	0.010352	0.124764	1	2774	tags=27%, list=13%, signal=31%
492	ASTIER_INTEGRIN_SIGNALING	51	0.459611	1.47218	0.027451	0.125121	1	4389	tags=41%, list=21%, signal=52%
493	YAMASHITA_METHYLATED_IN_PROSTATE_CANCER	51	0.46126	1.47135	0.0273224	0.12569	1	4517	tags=33%, list=22%, signal=43%
494	CROMER_TUMORIGENESIS_UP	43	0.469191	1.47093	0.0276134	0.125896	1	4364	tags=28%, list=21%, signal=35%
495	MEMBRANE_FRACTION	320	0.354309	1.46934	0.0037594	0.127253	1	3786	tags=24%, list=18%, signal=29%
496	ORGANIC_ACID_METABOLIC_PROCESS	160	0.378609	1.46915	0.00195695	0.127192	1	3429	tags=27%, list=17%, signal=32%
497	VERRECCHIA_RESPONSE_TO_TGFB1_C1	16	0.584696	1.4685	0.0427699	0.127579	1	1930	tags=19%, list=9%, signal=21%
498	BYSTRYKH_HEMATOPOIESIS_STEM_CELL_AND_BRAIN_QTL_CIS	55	0.453403	1.46848	0.023766	0.127327	1	4554	tags=40%, list=22%, signal=51%
499	URS_ADIPOCYTE_DIFFERENTIATION_DN	28	0.511159	1.46839	0.0359168	0.127134	1	2399	tags=25%, list=12%, signal=28%
500	TOMIDA_METASTASIS_UP	18	0.571258	1.46758	0.0381679	0.127778	1	4297	tags=44%, list=21%, signal=56%
501	DAZARD_RESPONSE_TO_UV_NHEK_UP	138	0.388345	1.46704	0.00200803	0.128127	1	4099	tags=27%, list=20%, signal=33%
502	REACTOME_CITRIC_ACID_CYCLE	17	0.582873	1.46542	0.0574257	0.12947	1	5799	tags=59%, list=28%, signal=82%
503	GRABARCZYK_BCL11B_TARGETS_DN	48	0.455816	1.46463	0.0307102	0.130043	1	2334	tags=25%, list=11%, signal=28%
504	ROSS_AML_WITH_AML1_ETO_FUSION	71	0.428275	1.46434	0.0164234	0.130125	1	2588	tags=24%, list=12%, signal=27%
505	RYTAAWNNNTGAY_UNKNOWN	49	0.456963	1.46428	0.0307692	0.129938	1	2307	tags=18%, list=11%, signal=21%
506	CHIARADONNA_NEOPLASTIC_TRANSFORMATION_KRAS_UP	112	0.400149	1.46399	0.00581395	0.130007	1	4965	tags=44%, list=24%, signal=57%
507	BIOCARTA_CELLCYCLE_PATHWAY	22	0.544632	1.46334	0.0551181	0.130395	1	1709	tags=36%, list=8%, signal=40%
508	ONDER_CDH1_TARGETS_3_DN	49	0.460653	1.46205	0.0260223	0.131594	1	1702	tags=16%, list=8%, signal=18%
509	CHIARETTI_T_ALL_REFRACTORY_TO_THERAPY	26	0.527872	1.462	0.046729	0.131391	1	2784	tags=31%, list=13%, signal=35%
510	DORSEY_GAB2_TARGETS	20	0.558614	1.46084	0.0525328	0.132367	1	4099	tags=50%, list=20%, signal=62%
511	BIOCARTA_VEGF_PATHWAY	26	0.529728	1.46034	0.0372549	0.132653	1	2699	tags=42%, list=13%, signal=49%
512	WAMUNYOKOLI_OVARIAN_CANCER_GRADES_1_2_UP	121	0.393103	1.46028	0.0132325	0.132449	1	4818	tags=38%, list=23%, signal=49%
513	ATP_DEPENDENT_HELICASE_ACTIVITY	24	0.534214	1.46002	0.0556622	0.132497	1	3920	tags=54%, list=19%, signal=67%
514	REACTOME_POST_TRANSLATIONAL_PROTEIN_MODIFICATION	38	0.48116	1.45792	0.040568	0.134473	1	4499	tags=39%, list=22%, signal=50%
515	LANDIS_ERBB2_BREAST_TUMORS_324_UP	127	0.395767	1.45792	0.00793651	0.134217	1	4284	tags=41%, list=21%, signal=51%
516	REACTOME_PHOSPHOLIPASE_CMEDIATED_CASCADE	22	0.528376	1.45728	0.0453649	0.134663	1	5105	tags=36%, list=25%, signal=48%
517	SMID_BREAST_CANCER_RELAPSE_IN_BONE_DN	284	0.35673	1.45717	0	0.134519	1	4096	tags=26%, list=20%, signal=32%
518	KEGG_ALANINE_ASPARTATE_AND_GLUTAMATE_METABOLISM	31	0.51215	1.45701	0.0406977	0.134436	1	2290	tags=23%, list=11%, signal=25%
519	KEGG_BETA_ALANINE_METABOLISM	22	0.54018	1.45652	0.0643939	0.134693	1	2048	tags=18%, list=10%, signal=20%
520	REACTOME_AMINE_COMPOUND_SLC_TRANSPORTERS	28	0.502378	1.45562	0.0495238	0.135426	1	535	tags=11%, list=3%, signal=11%
521	BALDWIN_PRKCI_TARGETS_UP	33	0.48926	1.455	0.0502901	0.135813	1	4394	tags=42%, list=21%, signal=54%
522	TRANSMEMBRANE_TRANSPORTER_ACTIVITY	360	0.343827	1.45492	0	0.135607	1	4363	tags=25%, list=21%, signal=31%
523	SENESE_HDAC1_TARGETS_UP	401	0.344097	1.45483	0	0.135452	1	3761	tags=29%, list=18%, signal=35%
524	FONTAINE_FOLLICULAR_THYROID_ADENOMA_DN	59	0.442843	1.45227	0.0286299	0.138007	1	4304	tags=36%, list=21%, signal=45%
525	RICKMAN_TUMOR_DIFFERENTIATED_MODERATELY_VS_POORLY_DN	35	0.484278	1.45128	0.0290698	0.138792	1	4432	tags=51%, list=21%, signal=65%
526	STARK_HYPPOCAMPUS_22Q11_DELETION_UP	43	0.463907	1.45	0.0446927	0.13983	1	1904	tags=23%, list=9%, signal=26%
527	KAAB_HEART_ATRIUM_VS_VENTRICLE_DN	252	0.360436	1.44982	0.00186567	0.139749	1	2809	tags=23%, list=14%, signal=26%
528	KEGG_RNA_POLYMERASE	23	0.52066	1.44974	0.0633397	0.139569	1	3520	tags=48%, list=17%, signal=58%
529	CELL_FRACTION	464	0.338342	1.44812	0	0.14098	1	3793	tags=24%, list=18%, signal=28%
530	BIOCARTA_IL12_PATHWAY	22	0.541063	1.4481	0.046748	0.140733	1	1133	tags=23%, list=5%, signal=24%
531	TSUNODA_CISPLATIN_RESISTANCE_DN	24	0.524005	1.44719	0.0591716	0.141499	1	2436	tags=38%, list=12%, signal=42%
532	LIU_PROSTATE_CANCER_UP	79	0.40707	1.44694	0.017341	0.141487	1	2773	tags=29%, list=13%, signal=33%
533	KEGG_ONE_CARBON_POOL_BY_FOLATE	16	0.587714	1.44674	0.0574257	0.141443	1	1072	tags=31%, list=5%, signal=33%
534	REACTOME_REGULATION_OF_INSULIN_SECRETION_BY_GLUCAGON_LIKE_PEPTIDE_1	57	0.442988	1.44573	0.023301	0.142319	1	5692	tags=49%, list=27%, signal=68%
535	HAMAI_APOPTOSIS_VIA_TRAIL_DN	111	0.39547	1.44148	0.00564972	0.146696	1	2661	tags=21%, list=13%, signal=24%
536	TIAN_TNF_SIGNALING_NOT_VIA_NFKB	15	0.583002	1.44041	0.0505051	0.147571	1	2846	tags=33%, list=14%, signal=39%
537	WANG_RESPONSE_TO_FORSKOLIN_UP	21	0.536633	1.44027	0.0759013	0.14747	1	2649	tags=33%, list=13%, signal=38%
538	V$HIF1_Q5	168	0.37295	1.43987	0.00934579	0.147667	1	4164	tags=32%, list=20%, signal=40%
539	MEMBRANE_ENCLOSED_LUMEN	400	0.339383	1.43985	0	0.147409	1	4077	tags=33%, list=20%, signal=40%
540	HEIDENBLAD_AMPLICON_12P11_12_DN	17	0.569495	1.43879	0.0509434	0.148346	1	4884	tags=65%, list=24%, signal=85%
541	SPLICEOSOME	40	0.473845	1.43661	0.0316574	0.150568	1	4941	tags=52%, list=24%, signal=69%
542	DOANE_BREAST_CANCER_ESR1_DN	47	0.454788	1.43604	0.0298805	0.150937	1	2368	tags=13%, list=11%, signal=14%
543	ADDYA_ERYTHROID_DIFFERENTIATION_BY_HEMIN	60	0.435693	1.43594	0.0170132	0.15076	1	2293	tags=27%, list=11%, signal=30%
544	V$E2F4DP1_01	159	0.372643	1.43538	0.00746269	0.151127	1	4044	tags=36%, list=20%, signal=44%
545	CARBOXYLIC_ACID_METABOLIC_PROCESS	158	0.374831	1.43517	0.00549451	0.151107	1	3429	tags=27%, list=17%, signal=32%
546	ORGANELLE_LUMEN	400	0.339383	1.43494	0	0.151122	1	4077	tags=33%, list=20%, signal=40%
547	MCLACHLAN_DENTAL_CARIES_UP	192	0.36633	1.43381	0.00568182	0.152185	1	4965	tags=37%, list=24%, signal=48%
548	JAZAERI_BREAST_CANCER_BRCA1_VS_BRCA2_UP	41	0.462011	1.43353	0.031068	0.152268	1	4026	tags=44%, list=19%, signal=54%
549	PORE_COMPLEX	33	0.487984	1.43347	0.0471698	0.152057	1	5871	tags=55%, list=28%, signal=76%
550	OUYANG_PROSTATE_CANCER_PROGRESSION_UP	18	0.555466	1.43182	0.0695489	0.153628	1	4859	tags=61%, list=23%, signal=80%
551	RICKMAN_TUMOR_DIFFERENTIATED_MODERATELY_VS_POORLY_UP	35	0.484278	1.4316	0.043222	0.153559	1	4432	tags=51%, list=21%, signal=65%
552	MCLACHLAN_DENTAL_CARIES_DN	216	0.358839	1.43108	0.00182149	0.15382	1	4567	tags=33%, list=22%, signal=42%
553	NUCLEAR_PORE	28	0.50183	1.42974	0.0405405	0.155254	1	3647	tags=39%, list=18%, signal=48%
554	GRUETZMANN_PANCREATIC_CANCER_UP	326	0.344748	1.42947	0	0.155323	1	4142	tags=34%, list=20%, signal=42%
555	POSITIVE_REGULATION_OF_CELL_CYCLE	16	0.558298	1.42924	0.0700389	0.155331	1	1716	tags=31%, list=8%, signal=34%
556	V$AP1_Q4	206	0.360516	1.42917	0.00757576	0.155123	1	4079	tags=26%, list=20%, signal=32%
557	CARBOHYDRATE_BINDING	66	0.421086	1.42813	0.0239044	0.156005	1	5440	tags=35%, list=26%, signal=47%
558	KEGG_MISMATCH_REPAIR	20	0.547989	1.42785	0.0727612	0.156067	1	4642	tags=70%, list=22%, signal=90%
559	PROVENZANI_METASTASIS_UP	177	0.362213	1.42739	0.00189036	0.156299	1	3623	tags=29%, list=17%, signal=35%
560	REACTOME_REGULATION_OF_INSULIN_SECRETION_BY_ACETYLCHOLINE	21	0.528531	1.42736	0.0684932	0.156056	1	3416	tags=43%, list=16%, signal=51%
561	AIGNER_ZEB1_TARGETS	26	0.509827	1.42706	0.054326	0.156078	1	3658	tags=31%, list=18%, signal=37%
562	ZHAN_MULTIPLE_MYELOMA_UP	50	0.444273	1.42658	0.0425532	0.156424	1	3914	tags=40%, list=19%, signal=49%
563	CHENG_RESPONSE_TO_NICKEL_ACETATE	24	0.52057	1.42657	0.0571429	0.156154	1	5390	tags=50%, list=26%, signal=67%
564	OXIDOREDUCTASE_ACTIVITY_GO_0016616	56	0.433951	1.42646	0.0338346	0.155994	1	4085	tags=30%, list=20%, signal=38%
565	CELL_STRUCTURE_DISASSEMBLY_DURING_APOPTOSIS	18	0.563727	1.42578	0.0661323	0.156588	1	4712	tags=44%, list=23%, signal=57%
566	SAKAI_TUMOR_INFILTRATING_MONOCYTES_DN	75	0.41051	1.42578	0.0291829	0.156313	1	4943	tags=47%, list=24%, signal=61%
567	ROY_WOUND_BLOOD_VESSEL_DN	20	0.546078	1.42565	0.059501	0.15618	1	5656	tags=45%, list=27%, signal=62%
568	VALK_AML_CLUSTER_5	27	0.496288	1.42509	0.0484496	0.156548	1	2671	tags=30%, list=13%, signal=34%
569	WANG_CISPLATIN_RESPONSE_AND_XPC_UP	126	0.382091	1.425	0.0108499	0.156366	1	4413	tags=37%, list=21%, signal=47%
570	REACTOME_AMINO_ACID_AND_OLIGOPEPTIDE_SLC_TRANSPORTERS	45	0.452273	1.42442	0.0403226	0.156746	1	1471	tags=18%, list=7%, signal=19%
571	IGARASHI_ATF4_TARGETS_DN	79	0.407241	1.4237	0.0300188	0.157317	1	5799	tags=48%, list=28%, signal=67%
572	SAGIV_CD24_TARGETS_DN	44	0.45467	1.42226	0.0389344	0.158753	1	3842	tags=30%, list=19%, signal=36%
573	RICKMAN_TUMOR_DIFFERENTIATED_WELL_VS_MODERATELY_DN	103	0.392593	1.42176	0.0177515	0.159101	1	5566	tags=38%, list=27%, signal=52%
574	COLIN_PILOCYTIC_ASTROCYTOMA_VS_GLIOBLASTOMA_DN	27	0.50387	1.4214	0.0626186	0.159234	1	3234	tags=33%, list=16%, signal=39%
575	V$E2F1DP2_01	153	0.370251	1.42135	0.00601202	0.158995	1	3792	tags=34%, list=18%, signal=41%
576	V$AP1FJ_Q2	214	0.360991	1.42115	0.00355872	0.158956	1	2845	tags=18%, list=14%, signal=21%
577	DASU_IL6_SIGNALING_UP	53	0.436739	1.42103	0.0359281	0.158801	1	1242	tags=17%, list=6%, signal=18%
578	V$E2F4DP2_01	153	0.370251	1.41821	0.0113422	0.161914	1	3792	tags=34%, list=18%, signal=41%
579	LUI_TARGETS_OF_PAX8_PPARG_FUSION	28	0.502974	1.4179	0.0688976	0.161964	1	5330	tags=50%, list=26%, signal=67%
580	CAVARD_LIVER_CANCER_MALIGNANT_VS_BENIGN	27	0.493707	1.41753	0.0476191	0.162155	1	3029	tags=26%, list=15%, signal=30%
581	DASU_IL6_SIGNALING_SCAR_DN	16	0.573227	1.41746	0.0731707	0.161954	1	4921	tags=56%, list=24%, signal=74%
582	V$E2F_02	153	0.368362	1.41659	0.00410678	0.162747	1	3183	tags=30%, list=15%, signal=35%
583	SPLICEOSOME_ASSEMBLY	16	0.568499	1.41651	0.0769231	0.16253	1	2785	tags=44%, list=13%, signal=51%
584	V$E2F_Q6	153	0.372922	1.41636	0.00571429	0.162413	1	3183	tags=32%, list=15%, signal=38%
585	YAO_TEMPORAL_RESPONSE_TO_PROGESTERONE_CLUSTER_16	71	0.41227	1.41528	0.0334646	0.163512	1	3844	tags=21%, list=19%, signal=26%
586	LU_IL4_SIGNALING	57	0.425387	1.41497	0.0348837	0.16364	1	3660	tags=42%, list=18%, signal=51%
587	KEGG_FRUCTOSE_AND_MANNOSE_METABOLISM	33	0.480676	1.4148	0.0645161	0.163592	1	2886	tags=33%, list=14%, signal=39%
588	MCGARVEY_SILENCED_BY_METHYLATION_IN_COLON_CANCER	41	0.456269	1.41431	0.0626223	0.163872	1	3362	tags=24%, list=16%, signal=29%
589	FLECHNER_BIOPSY_KIDNEY_TRANSPLANT_REJECTED_VS_OK_UP	81	0.404372	1.41415	0.0238971	0.163757	1	5058	tags=38%, list=24%, signal=50%
590	GESERICK_TERT_TARGETS_DN	19	0.54213	1.4134	0.0795229	0.164391	1	2998	tags=32%, list=14%, signal=37%
591	REACTOME_FORMATION_OF_THE_EARLY_ELONGATION_COMPLEX	27	0.499824	1.41328	0.0692308	0.164253	1	4357	tags=59%, list=21%, signal=75%
592	SESTO_RESPONSE_TO_UV_C1	62	0.43088	1.41305	0.0383142	0.164256	1	3433	tags=35%, list=17%, signal=42%
593	KEGG_PYRUVATE_METABOLISM	38	0.473469	1.4119	0.0442308	0.165428	1	5771	tags=53%, list=28%, signal=73%
594	V$E2F1DP1_01	153	0.370251	1.4118	0.00750469	0.165269	1	3792	tags=34%, list=18%, signal=41%
595	WILLERT_WNT_SIGNALING	19	0.539061	1.41176	0.0693642	0.165018	1	3475	tags=63%, list=17%, signal=76%
596	FARMER_BREAST_CANCER_CLUSTER_4	16	0.566894	1.4117	0.079096	0.164843	1	2875	tags=44%, list=14%, signal=51%
597	OKUMURA_INFLAMMATORY_RESPONSE_LPS	169	0.366109	1.41096	0.00373832	0.165478	1	2948	tags=31%, list=14%, signal=36%
598	GRADE_COLON_VS_RECTAL_CANCER_UP	25	0.509285	1.41044	0.0590631	0.165815	1	2998	tags=32%, list=14%, signal=37%
599	KEGG_PENTOSE_PHOSPHATE_PATHWAY	26	0.502814	1.40975	0.0527383	0.166409	1	3914	tags=35%, list=19%, signal=43%
600	FARMER_BREAST_CANCER_CLUSTER_3	15	0.577148	1.40846	0.091954	0.167633	1	2875	tags=47%, list=14%, signal=54%
601	LIANG_HEMATOPOIESIS_STEM_CELL_NUMBER_LARGE_VS_TINY_UP	35	0.473986	1.40814	0.0646388	0.167784	1	2606	tags=40%, list=13%, signal=46%
602	NUNODA_RESPONSE_TO_DASATINIB_IMATINIB_UP	27	0.503502	1.40809	0.0564972	0.167556	1	4389	tags=63%, list=21%, signal=80%
603	RICKMAN_HEAD_AND_NECK_CANCER_C	97	0.392363	1.40797	0.016791	0.16742	1	7280	tags=45%, list=35%, signal=70%
604	MACLACHLAN_BRCA1_TARGETS_UP	15	0.557841	1.40792	0.0688976	0.167196	1	1336	tags=20%, list=6%, signal=21%
605	V$NRF2_Q4	177	0.36167	1.40772	0.00625	0.167152	1	4099	tags=29%, list=20%, signal=36%
606	REACTOME_LYSOSOME_VESICLE_BIOGENESIS	21	0.526962	1.40746	0.08577	0.167173	1	6018	tags=57%, list=29%, signal=80%
607	HUANG_FOXA2_TARGETS_UP	44	0.44508	1.40742	0.0466926	0.166935	1	1422	tags=23%, list=7%, signal=24%
608	TONKS_TARGETS_OF_RUNX1_RUNX1T1_FUSION_SUSTAINED_IN_MONOCYTE_UP	18	0.552831	1.40735	0.074856	0.166754	1	6031	tags=61%, list=29%, signal=86%
609	DNA_CATABOLIC_PROCESS	22	0.520839	1.40658	0.0650888	0.167338	1	4158	tags=45%, list=20%, signal=57%
610	KEGG_ALZHEIMERS_DISEASE	146	0.365972	1.40558	0.0189873	0.168294	1	4584	tags=34%, list=22%, signal=44%
611	V$MYC_Q2	125	0.376235	1.40531	0.0172084	0.168382	1	4605	tags=38%, list=22%, signal=49%
612	V$E2F1DP1RB_01	153	0.36771	1.40517	0.0114504	0.168298	1	4044	tags=37%, list=20%, signal=45%
613	NAKAMURA_METASTASIS	42	0.454978	1.40457	0.0494297	0.16875	1	3632	tags=31%, list=18%, signal=37%
614	PHOSPHOINOSITIDE_MEDIATED_SIGNALING	40	0.454475	1.4041	0.0474308	0.169036	1	4103	tags=28%, list=20%, signal=34%
615	CHIARADONNA_NEOPLASTIC_TRANSFORMATION_CDC25_DN	130	0.374961	1.4028	0.0130354	0.170374	1	5041	tags=38%, list=24%, signal=51%
616	RNA_CATABOLIC_PROCESS	21	0.523521	1.40255	0.0677291	0.170399	1	3243	tags=29%, list=16%, signal=34%
617	NUCLEAR_CHROMOSOME	48	0.446427	1.40245	0.0368932	0.170244	1	4124	tags=48%, list=20%, signal=60%
618	UNFOLDED_PROTEIN_BINDING	38	0.46264	1.40243	0.0581614	0.170009	1	3663	tags=50%, list=18%, signal=61%
619	SUBSTRATE_SPECIFIC_TRANSPORTER_ACTIVITY	375	0.334208	1.40201	0	0.170295	1	3221	tags=19%, list=16%, signal=22%
620	IZADPANAH_STEM_CELL_ADIPOSE_VS_BONE_UP	114	0.381048	1.40177	0.0247148	0.170335	1	4963	tags=38%, list=24%, signal=49%
621	REACTOME_THROMBIN_SIGNALLING_THROUGH_PROTEINASE_ACTIVATED_RECEPTORS	25	0.503044	1.40131	0.0730223	0.170615	1	6157	tags=60%, list=30%, signal=85%
622	RUTELLA_RESPONSE_TO_HGF_VS_CSF2RB_AND_IL4_UP	381	0.329981	1.40087	0	0.17084	1	3143	tags=24%, list=15%, signal=28%
623	LIU_COMMON_CANCER_GENES	38	0.460678	1.40061	0.0587045	0.17092	1	2582	tags=37%, list=12%, signal=42%
624	TTGCWCAAY_V$CEBPB_02	47	0.438797	1.40029	0.0543071	0.171055	1	3580	tags=32%, list=17%, signal=38%
625	DAZARD_UV_RESPONSE_CLUSTER_G24	15	0.571998	1.39923	0.090566	0.172025	1	2441	tags=33%, list=12%, signal=38%
626	REACTOME_FORMATION_OF_PLATELET_PLUG	175	0.358217	1.39915	0.00902527	0.171843	1	4645	tags=32%, list=22%, signal=41%
627	CREIGHTON_ENDOCRINE_THERAPY_RESISTANCE_4	260	0.344891	1.39897	0.00375235	0.171787	1	3882	tags=25%, list=19%, signal=30%
628	REACTOME_INFLUENZA_LIFE_CYCLE	121	0.381631	1.39797	0.0185874	0.17271	1	3239	tags=19%, list=16%, signal=22%
629	BIOCARTA_CHEMICAL_PATHWAY	20	0.525037	1.39756	0.0708955	0.172947	1	2122	tags=35%, list=10%, signal=39%
630	WONG_IFNA2_RESISTANCE_DN	15	0.576375	1.39735	0.104779	0.172902	1	2220	tags=40%, list=11%, signal=45%
631	ZUCCHI_METASTASIS_UP	21	0.530231	1.39726	0.0716981	0.172714	1	3711	tags=33%, list=18%, signal=41%
632	KEGG_SELENOAMINO_ACID_METABOLISM	23	0.5042	1.3969	0.0607287	0.172952	1	2408	tags=30%, list=12%, signal=34%
633	MACROMOLECULE_BIOSYNTHETIC_PROCESS	292	0.341879	1.39574	0.00176056	0.174094	1	3895	tags=28%, list=19%, signal=34%
634	REACTOME_REGULATION_OF_APC_ACTIVATORS_BETWEEN_G1_S_AND_EARLY_ANAPHASE	67	0.40718	1.395	0.040856	0.174714	1	3396	tags=48%, list=16%, signal=57%
635	SLEBOS_HEAD_AND_NECK_CANCER_WITH_HPV_UP	69	0.40338	1.39285	0.037594	0.177159	1	4161	tags=32%, list=20%, signal=40%
636	NUCLEOTIDYLTRANSFERASE_ACTIVITY	42	0.450832	1.39217	0.0480592	0.177694	1	3639	tags=50%, list=18%, signal=61%
637	BIOCARTA_MCM_PATHWAY	18	0.539266	1.39192	0.0978474	0.177778	1	4305	tags=50%, list=21%, signal=63%
638	CARBOHYDRATE_KINASE_ACTIVITY	15	0.557449	1.39142	0.0782443	0.178113	1	2601	tags=53%, list=13%, signal=61%
639	ZHU_CMV_24_HR_UP	38	0.456063	1.39102	0.0550285	0.178318	1	3094	tags=39%, list=15%, signal=46%
640	REACTOME_REGULATION_OF_INSULIN_SECRETION_BY_FREE_FATTY_ACIDS	19	0.530099	1.3906	0.083499	0.178592	1	3416	tags=42%, list=16%, signal=50%
641	OUELLET_CULTURED_OVARIAN_CANCER_INVASIVE_VS_LMP_UP	63	0.412941	1.39028	0.037594	0.178703	1	4942	tags=43%, list=24%, signal=56%
642	TAKEDA_TARGETS_OF_NUP98_HOXA9_FUSION_16D_UP	156	0.364636	1.38965	0.015534	0.179239	1	3936	tags=30%, list=19%, signal=37%
643	REACTOME_GLUCAGON_TYPE_LIGAND_RECEPTORS	31	0.476894	1.38924	0.0479846	0.179398	1	7888	tags=65%, list=38%, signal=104%
644	BOYAULT_LIVER_CANCER_SUBCLASS_G123_UP	41	0.447261	1.38897	0.0543689	0.179503	1	3820	tags=41%, list=18%, signal=51%
645	CAFFAREL_RESPONSE_TO_THC_24HR_5_UP	22	0.516748	1.38787	0.0994372	0.180698	1	4169	tags=45%, list=20%, signal=57%
646	SESTO_RESPONSE_TO_UV_C8	71	0.409677	1.38751	0.0420842	0.18089	1	3489	tags=31%, list=17%, signal=37%
647	ORGANELLAR_RIBOSOME	17	0.542225	1.38737	0.0996169	0.180767	1	6881	tags=76%, list=33%, signal=114%
648	AMIT_EGF_RESPONSE_240_HELA	56	0.424743	1.38728	0.0356436	0.180591	1	1856	tags=21%, list=9%, signal=23%
649	AMINE_BIOSYNTHETIC_PROCESS	15	0.565108	1.38612	0.0964567	0.181777	1	1246	tags=27%, list=6%, signal=28%
650	VERRECCHIA_RESPONSE_TO_TGFB1_C5	18	0.544493	1.38566	0.0858283	0.182114	1	244	tags=11%, list=1%, signal=11%
651	FALVELLA_SMOKERS_WITH_LUNG_CANCER	60	0.420317	1.38534	0.032	0.182226	1	6354	tags=53%, list=31%, signal=77%
652	ZHAN_MULTIPLE_MYELOMA_MF_UP	41	0.441499	1.38491	0.0686275	0.18252	1	2673	tags=20%, list=13%, signal=22%
653	PEPPER_CHRONIC_LYMPHOCYTIC_LEUKEMIA_UP	31	0.476455	1.38478	0.0671642	0.182398	1	2699	tags=19%, list=13%, signal=22%
654	DOANE_BREAST_CANCER_CLASSES_DN	33	0.478115	1.38476	0.0664062	0.182158	1	3894	tags=36%, list=19%, signal=45%
655	NEGATIVE_REGULATION_OF_APOPTOSIS	135	0.363187	1.38387	0.0159681	0.183059	1	4176	tags=30%, list=20%, signal=38%
656	MAHAJAN_RESPONSE_TO_IL1A_DN	58	0.422548	1.38362	0.0647482	0.183092	1	2837	tags=26%, list=14%, signal=30%
657	HATADA_METHYLATED_IN_LUNG_CANCER_UP	322	0.334326	1.38343	0	0.183086	1	3792	tags=22%, list=18%, signal=27%
658	REACTOME_METABOLISM_OF_VITAMINS_AND_COFACTORS	40	0.449396	1.3834	0.0580271	0.182847	1	1162	tags=23%, list=6%, signal=24%
659	GOLUB_ALL_VS_AML_UP	18	0.537188	1.38317	0.0827068	0.182896	1	2489	tags=44%, list=12%, signal=50%
660	CHIANG_LIVER_CANCER_SUBCLASS_UNANNOTATED_UP	24	0.505993	1.38256	0.0943026	0.183397	1	6093	tags=42%, list=29%, signal=59%
661	ICHIBA_GRAFT_VERSUS_HOST_DISEASE_D7_DN	37	0.445359	1.38248	0.0652591	0.183238	1	3664	tags=30%, list=18%, signal=36%
662	BROWNE_HCMV_INFECTION_14HR_UP	144	0.365429	1.38136	0.0160966	0.184301	1	2554	tags=25%, list=12%, signal=28%
663	CROMER_TUMORIGENESIS_DN	42	0.43758	1.38019	0.0466926	0.185548	1	3972	tags=26%, list=19%, signal=32%
664	ENGELMANN_CANCER_PROGENITORS_DN	61	0.419487	1.38	0.0448598	0.185485	1	3972	tags=28%, list=19%, signal=34%
665	GGCKCATGS_UNKNOWN	42	0.442872	1.37974	0.0548204	0.185554	1	3194	tags=31%, list=15%, signal=37%
666	REACTOME_GTP_HYDROLYSIS_AND_JOINING_OF_THE_60S_RIBOSOMAL_SUBUNIT	92	0.389978	1.37882	0.0285714	0.186476	1	1433	tags=10%, list=7%, signal=10%
667	MANALO_HYPOXIA_UP	190	0.352753	1.37805	0.00948767	0.187235	1	4634	tags=33%, list=22%, signal=42%
668	ATPASE_ACTIVITY	105	0.380492	1.37731	0.0166052	0.187928	1	3937	tags=37%, list=19%, signal=46%
669	NEGATIVE_REGULATION_OF_PROGRAMMED_CELL_DEATH	136	0.366274	1.37701	0.0172745	0.188037	1	4176	tags=31%, list=20%, signal=38%
670	TGASTMAGC_V$NFE2_01	142	0.365676	1.37518	0.0171756	0.190175	1	4164	tags=29%, list=20%, signal=36%
671	BOYAULT_LIVER_CANCER_SUBCLASS_G6_DN	18	0.536079	1.37473	0.100196	0.190475	1	798	tags=22%, list=4%, signal=23%
672	POTASSIUM_CHANNEL_ACTIVITY	48	0.433643	1.37472	0.0496183	0.190202	1	6067	tags=40%, list=29%, signal=56%
673	OXIDOREDUCTASE_ACTIVITY_GO_0016705	32	0.470528	1.37461	0.0601202	0.190098	1	2313	tags=25%, list=11%, signal=28%
674	KEGG_HISTIDINE_METABOLISM	27	0.48625	1.37431	0.0925197	0.190213	1	5393	tags=37%, list=26%, signal=50%
675	KEGG_INTESTINAL_IMMUNE_NETWORK_FOR_IGA_PRODUCTION	38	0.457531	1.37409	0.0775348	0.190238	1	4253	tags=29%, list=21%, signal=36%
676	MASSARWEH_RESPONSE_TO_ESTRADIOL	56	0.42428	1.37366	0.0493359	0.19055	1	1123	tags=18%, list=5%, signal=19%
677	GEORGANTAS_HSC_MARKERS	15	0.554157	1.37246	0.0930693	0.191921	1	3066	tags=40%, list=15%, signal=47%
678	CELLULAR_CARBOHYDRATE_METABOLIC_PROCESS	115	0.369758	1.37245	0.0274725	0.191659	1	5671	tags=43%, list=27%, signal=58%
679	TAKAO_RESPONSE_TO_UVB_RADIATION_UP	71	0.399453	1.37212	0.0480962	0.191787	1	6005	tags=44%, list=29%, signal=61%
680	PARK_TRETINOIN_RESPONSE_AND_RARA_PLZF_FUSION	17	0.540898	1.37143	0.0998081	0.192439	1	2368	tags=53%, list=11%, signal=60%
681	LIU_SOX4_TARGETS_DN	281	0.335207	1.3713	0.00184502	0.192295	1	4709	tags=39%, list=23%, signal=50%
682	DAVICIONI_TARGETS_OF_PAX_FOXO1_FUSIONS_UP	236	0.339982	1.3712	0.00750469	0.192157	1	3957	tags=27%, list=19%, signal=33%
683	V$E2F_Q4	154	0.359234	1.36996	0.0106572	0.193627	1	3183	tags=32%, list=15%, signal=37%
684	REACTOME_INORGANIC_CATION_ANION_SLC_TRANSPORTERS	88	0.387794	1.36958	0.0430108	0.19388	1	1039	tags=14%, list=5%, signal=14%
685	MITOCHONDRIAL_RIBOSOME	17	0.542225	1.36932	0.0926276	0.193946	1	6881	tags=76%, list=33%, signal=114%
686	REACTOME_INHIBITION_OF_INSULIN_SECRETION_BY_ADRENALINE_NORADRENALINE	27	0.478375	1.36886	0.0898662	0.194281	1	6138	tags=56%, list=30%, signal=79%
687	MARIADASON_RESPONSE_TO_CURCUMIN_SULINDAC_5	22	0.514338	1.36826	0.101626	0.194853	1	3052	tags=32%, list=15%, signal=37%
688	CREIGHTON_AKT1_SIGNALING_VIA_MTOR_UP	32	0.46379	1.36804	0.0558882	0.194901	1	2970	tags=34%, list=14%, signal=40%
689	BOYLAN_MULTIPLE_MYELOMA_C_DN	34	0.45778	1.36772	0.0722656	0.195052	1	4497	tags=53%, list=22%, signal=68%
690	MISHRA_CARCINOMA_ASSOCIATED_FIBROBLAST_UP	19	0.514885	1.36728	0.105675	0.195343	1	4229	tags=32%, list=20%, signal=40%
691	KEGG_GLYCEROLIPID_METABOLISM	46	0.431754	1.367	0.079096	0.195438	1	3723	tags=26%, list=18%, signal=32%
692	V$BACH2_01	205	0.343847	1.3661	0.0153551	0.196344	1	3752	tags=26%, list=18%, signal=32%
693	REACTOME_BASIGIN_INTERACTIONS	23	0.498263	1.36602	0.0828729	0.196161	1	2677	tags=26%, list=13%, signal=30%
694	MITOCHONDRIAL_RESPIRATORY_CHAIN	21	0.515629	1.36569	0.0925926	0.196322	1	4893	tags=43%, list=24%, signal=56%
695	HUMMEL_BURKITTS_LYMPHOMA_UP	36	0.459783	1.36485	0.0838323	0.197214	1	3362	tags=36%, list=16%, signal=43%
696	CCAGGTT,MIR-490	49	0.431344	1.36415	0.059761	0.197906	1	3821	tags=37%, list=18%, signal=45%
697	BIOCARTA_CTLA4_PATHWAY	18	0.535918	1.36396	0.102467	0.197885	1	4272	tags=44%, list=21%, signal=56%
698	S_ADENOSYLMETHIONINE_DEPENDENT_METHYLTRANSFERASE_ACTIVITY	22	0.504297	1.3638	0.100952	0.197835	1	1260	tags=18%, list=6%, signal=19%
699	ELVIDGE_HIF1A_AND_HIF2A_TARGETS_DN	96	0.376211	1.36282	0.025641	0.198851	1	5074	tags=41%, list=24%, signal=54%
700	DNA_DEPENDENT_DNA_REPLICATION	51	0.422698	1.36221	0.0476191	0.199349	1	4708	tags=39%, list=23%, signal=51%
701	BIOCARTA_G1_PATHWAY	26	0.489296	1.36162	0.0877193	0.199885	1	1709	tags=27%, list=8%, signal=29%
702	CONRAD_STEM_CELL	33	0.448193	1.36151	0.0914286	0.199755	1	1490	tags=21%, list=7%, signal=23%
703	VANHARANTA_UTERINE_FIBROID_WITH_7Q_DELETION_UP	58	0.413932	1.36108	0.0601504	0.20005	1	3621	tags=41%, list=17%, signal=50%
704	KEGG_STARCH_AND_SUCROSE_METABOLISM	34	0.461728	1.3601	0.0747475	0.201157	1	6324	tags=50%, list=31%, signal=72%
705	V$ER_Q6	194	0.347613	1.35942	0.0167598	0.201831	1	2055	tags=15%, list=10%, signal=16%
706	NAKAYAMA_SOFT_TISSUE_TUMORS_PCA1_UP	66	0.40231	1.35933	0.049904	0.201666	1	5701	tags=44%, list=28%, signal=60%
707	NOJIMA_SFRP2_TARGETS_DN	23	0.502841	1.35889	0.0864662	0.202075	1	2409	tags=35%, list=12%, signal=39%
708	REACTOME_CHEMOKINE_RECEPTORS_BIND_CHEMOKINES	49	0.419509	1.35839	0.0704762	0.202508	1	2732	tags=18%, list=13%, signal=21%
709	MICROSOME	36	0.446966	1.35794	0.0688336	0.202844	1	3286	tags=28%, list=16%, signal=33%
710	REGULATION_OF_PEPTIDYL_TYROSINE_PHOSPHORYLATION	18	0.539871	1.3578	0.0984848	0.202769	1	3498	tags=33%, list=17%, signal=40%
711	SUBSTRATE_SPECIFIC_TRANSMEMBRANE_TRANSPORTER_ACTIVITY	331	0.328768	1.35776	0.003663	0.202522	1	4363	tags=24%, list=21%, signal=30%
712	KIM_MYCN_AMPLIFICATION_TARGETS_UP	68	0.401694	1.35643	0.0730769	0.204145	1	2288	tags=21%, list=11%, signal=23%
713	POTASSIUM_ION_TRANSPORT	56	0.410278	1.35603	0.0683594	0.204445	1	6067	tags=34%, list=29%, signal=48%
714	CHEMOKINE_RECEPTOR_BINDING	40	0.438507	1.35572	0.0742188	0.204535	1	2540	tags=18%, list=12%, signal=20%
715	GARGALOVIC_RESPONSE_TO_OXIDIZED_PHOSPHOLIPIDS_GREEN_UP	21	0.497126	1.35518	0.0866142	0.205059	1	1251	tags=29%, list=6%, signal=30%
716	CREIGHTON_ENDOCRINE_THERAPY_RESISTANCE_1	451	0.316799	1.35346	0.00173913	0.207276	1	4218	tags=29%, list=20%, signal=36%
717	RIBOSOMAL_SUBUNIT	15	0.545194	1.35321	0.122137	0.207294	1	5286	tags=60%, list=26%, signal=80%
718	HEMOSTASIS	45	0.431775	1.35292	0.0756458	0.207412	1	3743	tags=27%, list=18%, signal=32%
719	AMIT_EGF_RESPONSE_480_MCF10A	40	0.442903	1.35191	0.0623819	0.208509	1	2811	tags=30%, list=14%, signal=35%
720	KAN_RESPONSE_TO_ARSENIC_TRIOXIDE	115	0.370329	1.35175	0.042471	0.208437	1	2032	tags=21%, list=10%, signal=23%
721	MONOVALENT_INORGANIC_CATION_TRANSPORT	90	0.378544	1.35128	0.0357815	0.208773	1	6449	tags=37%, list=31%, signal=53%
722	VERRECCHIA_EARLY_RESPONSE_TO_TGFB1	47	0.426222	1.34901	0.0682657	0.211754	1	3980	tags=23%, list=19%, signal=29%
723	LENAOUR_DENDRITIC_CELL_MATURATION_UP	86	0.384312	1.34732	0.0411215	0.213982	1	3979	tags=33%, list=19%, signal=40%
724	CYTOKINE_ACTIVITY	98	0.375731	1.34619	0.024735	0.215332	1	2699	tags=14%, list=13%, signal=16%
725	YAGI_AML_WITH_11Q23_REARRANGED	316	0.325661	1.34555	0.00196078	0.216043	1	3830	tags=28%, list=18%, signal=34%
726	BIOCARTA_EIF4_PATHWAY	23	0.49377	1.34542	0.123791	0.215936	1	2428	tags=35%, list=12%, signal=39%
727	DUNNE_TARGETS_OF_AML1_MTG8_FUSION_DN	17	0.527599	1.345	0.1222	0.216318	1	1460	tags=29%, list=7%, signal=32%
728	REACTOME_SYNTHESIS_AND_INTERCONVERSION_OF_NUCLEOTIDE_DI_AND_TRIPHOSPHATES	16	0.546034	1.34499	0.121154	0.216025	1	4585	tags=44%, list=22%, signal=56%
729	BIOCARTA_UCALPAIN_PATHWAY	16	0.533406	1.3443	0.0948767	0.216734	1	6270	tags=56%, list=30%, signal=81%
730	V$SOX9_B1	172	0.341704	1.34356	0.0100402	0.217601	1	2383	tags=17%, list=11%, signal=20%
731	ABRAHAM_ALPC_VS_MULTIPLE_MYELOMA_UP	23	0.499506	1.3433	0.116323	0.217685	1	2123	tags=35%, list=10%, signal=39%
732	CGCTGCT,MIR-503	15	0.540814	1.34257	0.116371	0.218434	1	2653	tags=40%, list=13%, signal=46%
733	LEE_LIVER_CANCER_MYC_TGFA_UP	58	0.412953	1.34176	0.0545113	0.21932	1	5975	tags=41%, list=29%, signal=58%
734	V$E2F1_Q4	167	0.34347	1.34159	0.0166359	0.219271	1	3742	tags=32%, list=18%, signal=38%
735	WATANABE_RECTAL_CANCER_RADIOTHERAPY_RESPONSIVE_DN	85	0.380265	1.34137	0.0366089	0.219302	1	3242	tags=27%, list=16%, signal=32%
736	HYDROLASE_ACTIVITY_ACTING_ON_ACID_ANHYDRIDESCATALYZING_TRANSMEMBRANE_MOVEMENT_OF_SUBSTANCES	38	0.435739	1.3409	0.0828729	0.219709	1	4325	tags=39%, list=21%, signal=50%
737	V$TEF_Q6	176	0.341071	1.34029	0.011236	0.220314	1	1467	tags=14%, list=7%, signal=15%
738	BIOCARTA_NFKB_PATHWAY	21	0.501287	1.34009	0.115152	0.220349	1	2468	tags=33%, list=12%, signal=38%
739	ALCOHOL_METABOLIC_PROCESS	80	0.387227	1.34005	0.0572519	0.220105	1	2886	tags=24%, list=14%, signal=27%
740	REACTOME_INTRINSIC_PATHWAY	17	0.520218	1.34001	0.125725	0.21988	1	7344	tags=53%, list=35%, signal=82%
741	WALLACE_JAK2_TARGETS_UP	20	0.504288	1.33992	0.120654	0.219737	1	3520	tags=45%, list=17%, signal=54%
742	PASQUALUCCI_LYMPHOMA_BY_GC_STAGE_UP	242	0.332441	1.33854	0.0113422	0.22138	1	4115	tags=31%, list=20%, signal=38%
743	SEKI_INFLAMMATORY_RESPONSE_LPS_DN	23	0.483822	1.33776	0.110454	0.222266	1	2163	tags=26%, list=10%, signal=29%
744	BIOCARTA_TH1TH2_PATHWAY	18	0.52758	1.33775	0.10775	0.222001	1	554	tags=17%, list=3%, signal=17%
745	DANG_MYC_TARGETS_DN	27	0.475137	1.33754	0.0926641	0.222046	1	3623	tags=44%, list=17%, signal=54%
746	HOLLMAN_APOPTOSIS_VIA_CD40_UP	186	0.338674	1.33731	0.00785855	0.222142	1	3459	tags=28%, list=17%, signal=33%
747	NUCLEAR_CHROMOSOME_PART	30	0.460626	1.33708	0.110672	0.222187	1	4071	tags=47%, list=20%, signal=58%
748	V$ER_Q6_01	190	0.340121	1.33698	0.0128913	0.222053	1	3185	tags=19%, list=15%, signal=23%
749	PROTEIN_RNA_COMPLEX_ASSEMBLY	58	0.402615	1.33663	0.0689655	0.222303	1	2785	tags=29%, list=13%, signal=34%
750	RUTELLA_RESPONSE_TO_CSF2RB_AND_IL4_DN	290	0.325111	1.33651	0.00364964	0.222204	1	2001	tags=17%, list=10%, signal=18%
751	V$E2F1_Q6_01	167	0.343456	1.33624	0.0150943	0.222312	1	4587	tags=40%, list=22%, signal=51%
752	LIPID_TRANSPORTER_ACTIVITY	27	0.462371	1.33621	0.0869565	0.222053	1	2582	tags=22%, list=12%, signal=25%
753	KHETCHOUMIAN_TRIM24_TARGETS_UP	42	0.429287	1.33451	0.0714286	0.224381	1	3933	tags=31%, list=19%, signal=38%
754	AMIT_EGF_RESPONSE_60_MCF10A	36	0.447086	1.3337	0.0958647	0.22543	1	1242	tags=25%, list=6%, signal=27%
755	BERNARD_PPAPDC1B_TARGETS_DN	50	0.40711	1.33366	0.0612648	0.225181	1	2301	tags=26%, list=11%, signal=29%
756	KEGG_AMINO_SUGAR_AND_NUCLEOTIDE_SUGAR_METABOLISM	43	0.43037	1.33359	0.0813954	0.224978	1	4556	tags=47%, list=22%, signal=59%
757	HESS_TARGETS_OF_HOXA9_AND_MEIS1_DN	65	0.396034	1.3335	0.0672897	0.2248	1	3960	tags=34%, list=19%, signal=42%
758	PAL_PRMT5_TARGETS_UP	163	0.347251	1.33321	0.0246212	0.224985	1	3495	tags=32%, list=17%, signal=38%
759	REACTOME_G_BETA_GAMMA_SIGNALLING_THROUGH_PLC_BETA	18	0.523183	1.33305	0.11883	0.2249	1	6138	tags=72%, list=30%, signal=103%
760	KEGG_N_GLYCAN_BIOSYNTHESIS	40	0.428509	1.33232	0.0741445	0.225736	1	4387	tags=50%, list=21%, signal=63%
761	SCIAN_INVERSED_TARGETS_OF_TP53_AND_TP73_DN	22	0.499904	1.33196	0.108571	0.225982	1	781	tags=18%, list=4%, signal=19%
762	TTAYRTAA_V$E4BP4_01	179	0.339132	1.33133	0.0150943	0.226596	1	1783	tags=15%, list=9%, signal=16%
763	MUNSHI_MULTIPLE_MYELOMA_UP	53	0.40218	1.3313	0.0673267	0.226341	1	3650	tags=34%, list=18%, signal=41%
764	FERRANDO_T_ALL_WITH_MLL_ENL_FUSION_UP	71	0.397633	1.33002	0.0609524	0.228134	1	3726	tags=41%, list=18%, signal=50%
765	SESTO_RESPONSE_TO_UV_C4	19	0.511307	1.32959	0.121673	0.228474	1	5992	tags=63%, list=29%, signal=89%
766	REACTOME_TAT_MEDIATED_HIV1_ELONGATION_ARREST_AND_RECOVERY	27	0.470563	1.32954	0.0981595	0.228236	1	4357	tags=52%, list=21%, signal=66%
767	SECONDARY_ACTIVE_TRANSMEMBRANE_TRANSPORTER_ACTIVITY	46	0.42496	1.32905	0.0891473	0.22867	1	1471	tags=17%, list=7%, signal=19%
768	LOPES_METHYLATED_IN_COLON_CANCER_UP	21	0.490132	1.32866	0.118321	0.228973	1	4010	tags=24%, list=19%, signal=29%
769	JAZAG_TGFB1_SIGNALING_VIA_SMAD4_DN	58	0.405951	1.32855	0.0710173	0.22886	1	4203	tags=34%, list=20%, signal=43%
770	V$PAX3_01	15	0.543564	1.32801	0.134357	0.229364	1	1103	tags=20%, list=5%, signal=21%
771	MURAKAMI_UV_RESPONSE_24HR	15	0.543615	1.32753	0.136622	0.2298	1	4049	tags=33%, list=20%, signal=41%
772	WEIGEL_OXIDATIVE_STRESS_RESPONSE	27	0.46616	1.32745	0.0939226	0.229632	1	2092	tags=26%, list=10%, signal=29%
773	ZHAN_MULTIPLE_MYELOMA_CD1_UP	42	0.425232	1.32715	0.0886793	0.229794	1	1378	tags=21%, list=7%, signal=23%
774	NEGATIVE_REGULATION_OF_TRANSPORT	17	0.523473	1.32706	0.123772	0.229631	1	4590	tags=47%, list=22%, signal=60%
775	V$CREB_Q3	177	0.340579	1.32668	0.0333333	0.229884	1	3054	tags=23%, list=15%, signal=27%
776	TAAWWATAG_V$RSRFC4_Q2	116	0.35593	1.32654	0.0476191	0.229796	1	2180	tags=16%, list=11%, signal=17%
777	V$E4F1_Q6	194	0.336061	1.32632	0.0149254	0.229869	1	3693	tags=28%, list=18%, signal=34%
778	LUCAS_HNF4A_TARGETS_UP	48	0.422457	1.32571	0.076	0.23051	1	3547	tags=31%, list=17%, signal=38%
779	LYASE_ACTIVITY	66	0.388313	1.32494	0.0618182	0.231375	1	5354	tags=35%, list=26%, signal=47%
780	HAN_SATB1_TARGETS_DN	300	0.320361	1.32438	0.00725953	0.231978	1	2784	tags=20%, list=13%, signal=23%
781	DOUBLE_STRANDED_RNA_BINDING	17	0.532126	1.32428	0.131048	0.231866	1	5803	tags=59%, list=28%, signal=82%
782	AMIT_SERUM_RESPONSE_40_MCF10A	32	0.449811	1.32377	0.087037	0.232337	1	4176	tags=44%, list=20%, signal=55%
783	ABE_VEGFA_TARGETS_2HR	17	0.522256	1.32372	0.155819	0.232136	1	2368	tags=24%, list=11%, signal=27%
784	GOLUB_ALL_VS_AML_DN	17	0.522562	1.32337	0.114625	0.232419	1	3985	tags=41%, list=19%, signal=51%
785	DACOSTA_UV_RESPONSE_VIA_ERCC3_UP	273	0.321892	1.32327	0.0106383	0.23227	1	3637	tags=28%, list=18%, signal=34%
786	RECEPTOR_SIGNALING_PROTEIN_ACTIVITY	77	0.379119	1.32205	0.0475285	0.233891	1	2940	tags=27%, list=14%, signal=32%
787	LEE_NEURAL_CREST_STEM_CELL_DN	109	0.360781	1.32166	0.0561594	0.234178	1	2694	tags=17%, list=13%, signal=19%
788	REACTOME_THROMBOXANE_SIGNALLING_THROUGH_TP_RECEPTOR	21	0.49905	1.32146	0.10119	0.23419	1	6138	tags=62%, list=30%, signal=88%
789	DNA_REPLICATION	95	0.369651	1.31978	0.0581614	0.236498	1	4708	tags=39%, list=23%, signal=50%
790	MORI_SMALL_PRE_BII_LYMPHOCYTE_DN	56	0.406308	1.31975	0.0800745	0.236245	1	3473	tags=39%, list=17%, signal=47%
791	GTPASE_ACTIVITY	89	0.374867	1.31972	0.0702403	0.235988	1	5315	tags=39%, list=26%, signal=53%
792	BOYLAN_MULTIPLE_MYELOMA_C_D_UP	105	0.365115	1.31947	0.0433925	0.236094	1	3183	tags=34%, list=15%, signal=40%
793	V$E2F1_Q6	154	0.345033	1.31906	0.0444874	0.236429	1	3183	tags=29%, list=15%, signal=34%
794	DAZARD_UV_RESPONSE_CLUSTER_G2	21	0.492563	1.31905	0.117537	0.236144	1	2886	tags=38%, list=14%, signal=44%
795	WAGNER_APO2_SENSITIVITY	24	0.479972	1.31904	0.111332	0.235855	1	7043	tags=58%, list=34%, signal=88%
796	PEPTIDE_BINDING	78	0.376519	1.319	0.056391	0.235624	1	4073	tags=21%, list=20%, signal=25%
797	CHNG_MULTIPLE_MYELOMA_HYPERPLOID_DN	26	0.471937	1.31888	0.112903	0.23552	1	3420	tags=42%, list=17%, signal=51%
798	GRADE_METASTASIS_DN	40	0.427073	1.3185	0.1079	0.235844	1	5257	tags=55%, list=25%, signal=74%
799	POMEROY_MEDULLOBLASTOMA_PROGNOSIS_DN	38	0.427439	1.31802	0.0978474	0.236316	1	3640	tags=34%, list=18%, signal=41%
800	V$ETS2_B	198	0.334514	1.31771	0.0196078	0.236484	1	3673	tags=26%, list=18%, signal=31%
801	LIANG_HEMATOPOIESIS_STEM_CELL_NUMBER_LARGE_VS_TINY_DN	37	0.443134	1.31749	0.0954199	0.236521	1	2844	tags=30%, list=14%, signal=34%
802	ZHAN_VARIABLE_EARLY_DIFFERENTIATION_GENES_DN	25	0.473247	1.31731	0.122288	0.236491	1	2663	tags=32%, list=13%, signal=37%
803	BROCKE_APOPTOSIS_REVERSED_BY_IL6	135	0.347528	1.31728	0.0335968	0.23624	1	3982	tags=37%, list=19%, signal=46%
804	OXIDOREDUCTASE_ACTIVITY_ACTING_ON_CH_OH_GROUP_OF_DONORS	62	0.392771	1.31721	0.0573123	0.236054	1	4085	tags=27%, list=20%, signal=34%
805	DAZARD_RESPONSE_TO_UV_SCC_UP	73	0.378763	1.31717	0.0566406	0.235813	1	4282	tags=34%, list=21%, signal=43%
806	CELLULAR_CATION_HOMEOSTASIS	99	0.360539	1.31695	0.0436508	0.235848	1	3390	tags=18%, list=16%, signal=22%
807	ZHAN_MULTIPLE_MYELOMA_CD1_VS_CD2_UP	63	0.395598	1.31642	0.0570902	0.236346	1	5721	tags=44%, list=28%, signal=61%
808	BOYAULT_LIVER_CANCER_SUBCLASS_G5_DN	24	0.477069	1.31485	0.128571	0.238541	1	4486	tags=42%, list=22%, signal=53%
809	V$IPF1_Q4	178	0.338406	1.31438	0.0285205	0.238954	1	1720	tags=13%, list=8%, signal=15%
810	REACTOME_LAGGING_STRAND_SYNTHESIS	19	0.501988	1.31418	0.131959	0.238991	1	4642	tags=58%, list=22%, signal=75%
811	MILI_PSEUDOPODIA_CHEMOTAXIS_DN	407	0.311954	1.31399	0.0092081	0.239	1	3675	tags=28%, list=18%, signal=33%
812	ROVERSI_GLIOMA_COPY_NUMBER_UP	79	0.379663	1.3134	0.0639098	0.239673	1	3749	tags=25%, list=18%, signal=31%
813	MOOTHA_GLUCONEOGENESIS	32	0.449882	1.313	0.115094	0.240026	1	5771	tags=53%, list=28%, signal=74%
814	NAKAJIMA_MAST_CELL	30	0.456592	1.31299	0.109375	0.239756	1	2191	tags=33%, list=11%, signal=37%
815	MCCLUNG_CREB1_TARGETS_UP	85	0.375477	1.31297	0.055336	0.239483	1	4561	tags=28%, list=22%, signal=36%
816	V$WHN_B	177	0.337823	1.31291	0.0333333	0.239269	1	2106	tags=18%, list=10%, signal=19%
817	ATPASE_ACTIVITY_COUPLED_TO_MOVEMENT_OF_SUBSTANCES	39	0.429848	1.31253	0.101533	0.239544	1	4325	tags=38%, list=21%, signal=49%
818	CHEN_LVAD_SUPPORT_OF_FAILING_HEART_DN	41	0.422962	1.31251	0.103448	0.239281	1	4945	tags=41%, list=24%, signal=54%
819	ODONNELL_METASTASIS_DN	22	0.489218	1.31243	0.106299	0.239146	1	4493	tags=36%, list=22%, signal=46%
820	ION_HOMEOSTASIS	122	0.355308	1.31199	0.0403846	0.239569	1	3390	tags=17%, list=16%, signal=20%
821	PODAR_RESPONSE_TO_ADAPHOSTIN_DN	16	0.522341	1.31159	0.121387	0.239914	1	1489	tags=38%, list=7%, signal=40%
822	POSITIVE_REGULATION_OF_CELLULAR_PROTEIN_METABOLIC_PROCESS	69	0.383302	1.31141	0.0796117	0.239923	1	4049	tags=33%, list=20%, signal=41%
823	G_PROTEIN_SIGNALING_COUPLED_TO_IP3_SECOND_MESSENGERPHOSPHOLIPASE_C_ACTIVATING	37	0.423985	1.31136	0.111789	0.239727	1	4103	tags=27%, list=20%, signal=34%
824	HOLLMAN_APOPTOSIS_VIA_CD40_DN	236	0.327138	1.3097	0.0166667	0.242024	1	3022	tags=22%, list=15%, signal=26%
825	REGULATION_OF_APOPTOSIS	311	0.317382	1.30892	0.0115163	0.242932	1	4489	tags=32%, list=22%, signal=40%
826	BORCZUK_MALIGNANT_MESOTHELIOMA_UP	273	0.321282	1.30884	0.00706714	0.242765	1	3983	tags=36%, list=19%, signal=44%
827	VANTVEER_BREAST_CANCER_ESR1_DN	206	0.331728	1.30872	0.027881	0.242664	1	3074	tags=30%, list=15%, signal=35%
828	KENNY_CTNNB1_TARGETS_UP	43	0.422834	1.30859	0.107468	0.242629	1	1660	tags=26%, list=8%, signal=28%
829	GCCNNNWTAAR_UNKNOWN	109	0.358731	1.30762	0.0499076	0.243896	1	1028	tags=10%, list=5%, signal=11%
830	RYTGCNNRGNAAC_V$MIF1_01	54	0.40269	1.30748	0.0680934	0.24381	1	2723	tags=20%, list=13%, signal=23%
831	REGULATION_OF_PROGRAMMED_CELL_DEATH	312	0.318781	1.30735	0.0145719	0.243725	1	4489	tags=32%, list=22%, signal=40%
832	LINDGREN_BLADDER_CANCER_HIGH_RECURRENCE	41	0.423619	1.30721	0.0928433	0.243663	1	3003	tags=24%, list=14%, signal=28%
833	VERHAAK_AML_WITH_NPM1_MUTATED_UP	168	0.333823	1.30668	0.0358491	0.244212	1	4963	tags=36%, list=24%, signal=47%
834	IVANOVA_HEMATOPOIESIS_STEM_CELL	73	0.383348	1.30658	0.0766355	0.244097	1	3368	tags=27%, list=16%, signal=33%
835	NEUROTRANSMITTER_RECEPTOR_ACTIVITY	47	0.417748	1.30647	0.0986717	0.243957	1	2561	tags=11%, list=12%, signal=12%
836	V$ZF5_01	173	0.332116	1.30603	0.0252252	0.244418	1	5209	tags=35%, list=25%, signal=46%
837	REACTOME_RNA_POLYMERASE_III_TRANSCRIPTION	31	0.443481	1.30538	0.0903733	0.245135	1	3558	tags=42%, list=17%, signal=51%
838	BIOCARTA_IGF1MTOR_PATHWAY	18	0.509516	1.30519	0.161616	0.245176	1	2428	tags=44%, list=12%, signal=50%
839	V$PAX3_B	62	0.389812	1.30491	0.0957854	0.245347	1	3503	tags=26%, list=17%, signal=31%
840	TONKS_TARGETS_OF_RUNX1_RUNX1T1_FUSION_ERYTHROCYTE_UP	150	0.340049	1.3046	0.0239852	0.245519	1	3795	tags=29%, list=18%, signal=35%
841	PRIMARY_ACTIVE_TRANSMEMBRANE_TRANSPORTER_ACTIVITY	39	0.427332	1.30452	0.0955166	0.245373	1	4325	tags=38%, list=21%, signal=49%
842	CHANNEL_REGULATOR_ACTIVITY	21	0.485863	1.3044	0.134328	0.245257	1	4097	tags=33%, list=20%, signal=42%
843	WU_HBX_TARGETS_1_DN	22	0.479232	1.30437	0.15283	0.245017	1	3104	tags=41%, list=15%, signal=48%
844	BAELDE_DIABETIC_NEPHROPATHY_DN	35	0.432495	1.30388	0.0938086	0.245521	1	2699	tags=23%, list=13%, signal=26%
845	YNTTTNNNANGCARM_UNKNOWN	52	0.403314	1.30354	0.0907336	0.245788	1	6063	tags=44%, list=29%, signal=62%
846	HUPER_BREAST_BASAL_VS_LUMINAL_DN	56	0.400952	1.30309	0.083503	0.246236	1	2915	tags=20%, list=14%, signal=23%
847	SNIJDERS_AMPLIFIED_IN_HEAD_AND_NECK_TUMORS	32	0.444632	1.3027	0.123077	0.246557	1	3955	tags=38%, list=19%, signal=46%
848	MITOCHONDRIAL_OUTER_MEMBRANE	16	0.520854	1.30235	0.144465	0.246838	1	3055	tags=44%, list=15%, signal=51%
849	GLUTAMATE_SIGNALING_PATHWAY	17	0.513122	1.30234	0.150763	0.246557	1	4839	tags=35%, list=23%, signal=46%
850	LAU_APOPTOSIS_CDKN2A_UP	52	0.399784	1.30224	0.111111	0.246451	1	2560	tags=31%, list=12%, signal=35%
851	POSITIVE_REGULATION_OF_PHOSPHORYLATION	25	0.475525	1.30214	0.121387	0.246353	1	3822	tags=32%, list=18%, signal=39%
852	APOPTOSIS_GO	393	0.306791	1.30145	0.00176991	0.247255	1	4519	tags=31%, list=22%, signal=39%
853	GTGACGY_V$E4F1_Q6	441	0.303932	1.30108	0.00536673	0.247555	1	3902	tags=27%, list=19%, signal=32%
854	NUCLEAR_LUMEN	341	0.31049	1.3009	0.00927644	0.24753	1	4077	tags=30%, list=20%, signal=37%
855	FARMER_BREAST_CANCER_BASAL_VS_LULMINAL	305	0.315277	1.3005	0.00938086	0.24789	1	4164	tags=32%, list=20%, signal=40%
856	V$ATF6_01	89	0.366436	1.29998	0.0546559	0.24848	1	2785	tags=22%, list=13%, signal=26%
857	REACTOME_TELOMERE_MAINTENANCE	65	0.380596	1.29986	0.0661626	0.248364	1	2411	tags=28%, list=12%, signal=31%
858	CHANDRAN_METASTASIS_UP	72	0.383553	1.2997	0.0815939	0.248327	1	3672	tags=33%, list=18%, signal=40%
859	V$ZF5_B	170	0.334234	1.29925	0.0265655	0.248756	1	6294	tags=42%, list=30%, signal=60%
860	CATION_HOMEOSTASIS	102	0.355847	1.29878	0.0519481	0.249242	1	3390	tags=18%, list=16%, signal=21%
861	CHIANG_LIVER_CANCER_SUBCLASS_CTNNB1_DN	138	0.342714	1.29872	0.0418251	0.249029	1	4847	tags=31%, list=23%, signal=40%
862	CERVERA_SDHB_TARGETS_1_DN	32	0.442121	1.29817	0.101562	0.249629	1	2961	tags=19%, list=14%, signal=22%
863	PROGRAMMED_CELL_DEATH	394	0.30793	1.29813	0.00537634	0.249408	1	4519	tags=31%, list=22%, signal=39%
864	MCBRYAN_PUBERTAL_BREAST_4_5WK_UP	232	0.326121	1.29769	0.0223048	0.249845	1	5451	tags=28%, list=26%, signal=37%
865	V$ATF_01	192	0.327926	1.29696	0.0242991	0.250716	1	3474	tags=23%, list=17%, signal=28%
866	NUCLEAR_MEMBRANE	45	0.408795	1.29676	0.0945674	0.25074	1	4025	tags=40%, list=19%, signal=50%
867	LUI_THYROID_CANCER_CLUSTER_3	23	0.483081	1.2961	0.141717	0.251543	1	5305	tags=39%, list=26%, signal=53%
868	KUMAR_TARGETS_OF_MLL_AF9_FUSION	348	0.309525	1.29543	0.0107143	0.252296	1	3958	tags=26%, list=19%, signal=32%
869	HENDRICKS_SMARCA4_TARGETS_UP	46	0.413188	1.29449	0.111765	0.253499	1	2479	tags=20%, list=12%, signal=22%
870	REACTOME_SYNTHESIS_OF_GLYCOSYLPHOSPHATIDYLINOSITOL	15	0.521864	1.29383	0.147638	0.254291	1	2759	tags=27%, list=13%, signal=31%
871	V$TFIIA_Q6	196	0.326759	1.29383	0.0274725	0.254007	1	3183	tags=23%, list=15%, signal=27%
872	BASOLATERAL_PLASMA_MEMBRANE	32	0.436086	1.29357	0.140316	0.254124	1	3084	tags=31%, list=15%, signal=37%
873	ORGAN_MORPHOGENESIS	135	0.339936	1.2927	0.0350553	0.255211	1	3115	tags=17%, list=15%, signal=20%
874	REACTOME_G_PROTEIN_ACTIVATION	25	0.466175	1.29173	0.139959	0.256526	1	6138	tags=48%, list=30%, signal=68%
875	V$ARNT_01	179	0.334039	1.29125	0.0361011	0.257039	1	3920	tags=28%, list=19%, signal=35%
876	V$HEN1_02	134	0.343942	1.29107	0.0516252	0.257072	1	3784	tags=25%, list=18%, signal=31%
877	GU_PDEF_TARGETS_DN	28	0.444273	1.29079	0.119691	0.2572	1	2673	tags=18%, list=13%, signal=20%
878	VESICULAR_FRACTION	38	0.423875	1.2903	0.0964567	0.257708	1	3286	tags=26%, list=16%, signal=31%
879	KEGG_HEMATOPOIETIC_CELL_LINEAGE	80	0.373204	1.29026	0.0690335	0.257486	1	1398	tags=14%, list=7%, signal=15%
880	POSITIVE_REGULATION_OF_PROTEIN_METABOLIC_PROCESS	71	0.375397	1.28984	0.0789474	0.257868	1	4049	tags=32%, list=20%, signal=40%
881	WANG_ESOPHAGUS_CANCER_VS_NORMAL_UP	102	0.359902	1.28956	0.0670611	0.258058	1	2958	tags=24%, list=14%, signal=27%
882	LIAO_METASTASIS	466	0.302126	1.28893	0	0.258822	1	3911	tags=29%, list=19%, signal=35%
883	WATTEL_AUTONOMOUS_THYROID_ADENOMA_DN	20	0.493141	1.28844	0.142023	0.259382	1	6623	tags=60%, list=32%, signal=88%
884	RIZ_ERYTHROID_DIFFERENTIATION	69	0.377136	1.28804	0.0815217	0.259765	1	3795	tags=41%, list=18%, signal=50%
885	TRANSFERASE_ACTIVITY_TRANSFERRING_HEXOSYL_GROUPS	69	0.379869	1.28724	0.0711611	0.260791	1	4487	tags=38%, list=22%, signal=48%
886	BIOCARTA_RACCYCD_PATHWAY	24	0.470995	1.28708	0.141079	0.260768	1	3056	tags=33%, list=15%, signal=39%
887	SHAFFER_IRF4_TARGETS_IN_ACTIVATED_DENDRITIC_CELL	61	0.391482	1.28676	0.097786	0.261064	1	2187	tags=31%, list=11%, signal=35%
888	REACTOME_SYNTHESIS_OF_GPI_ANCHORED_PROTEINS	24	0.468414	1.28595	0.131528	0.262081	1	2759	tags=25%, list=13%, signal=29%
889	LI_CISPLATIN_RESISTANCE_DN	32	0.439358	1.28585	0.13197	0.261927	1	4246	tags=31%, list=20%, signal=39%
890	V$E2F1_Q3	159	0.337117	1.28554	0.0447761	0.262168	1	4066	tags=33%, list=20%, signal=40%
891	YOKOE_CANCER_TESTIS_ANTIGENS	19	0.502211	1.28525	0.160714	0.262365	1	2335	tags=32%, list=11%, signal=36%
892	GARGALOVIC_RESPONSE_TO_OXIDIZED_PHOSPHOLIPIDS_BLUE_UP	112	0.346168	1.28502	0.0543071	0.262495	1	1585	tags=21%, list=8%, signal=23%
893	REACTOME_GS_ALPHA_MEDIATED_EVENTS_IN_GLUCAGON_SIGNALLING	24	0.470385	1.28444	0.143434	0.263156	1	6424	tags=54%, list=31%, signal=78%
894	V$USF_Q6	172	0.331799	1.28372	0.0514184	0.264093	1	1969	tags=17%, list=10%, signal=19%
895	NEGATIVE_REGULATION_OF_DNA_METABOLIC_PROCESS	15	0.531977	1.28341	0.163107	0.264284	1	792	tags=27%, list=4%, signal=28%
896	CHEMOKINE_ACTIVITY	39	0.417852	1.28319	0.119923	0.264382	1	2540	tags=15%, list=12%, signal=18%
897	KEGG_PROPANOATE_METABOLISM	31	0.446172	1.28267	0.123732	0.264953	1	1441	tags=16%, list=7%, signal=17%
898	REGULATION_OF_CELLULAR_PROTEIN_METABOLIC_PROCESS	153	0.334151	1.28251	0.0466531	0.264961	1	3929	tags=27%, list=19%, signal=33%
899	HOUSTIS_ROS	30	0.454394	1.28182	0.131679	0.265862	1	4562	tags=30%, list=22%, signal=38%
900	VECCHI_GASTRIC_CANCER_EARLY_UP	355	0.308395	1.28135	0.0131086	0.266376	1	3070	tags=28%, list=15%, signal=33%
901	NIKOLSKY_BREAST_CANCER_7P22_AMPLICON	30	0.442539	1.28116	0.131373	0.266403	1	4473	tags=37%, list=22%, signal=47%
902	GINESTIER_BREAST_CANCER_ZNF217_AMPLIFIED_DN	278	0.315637	1.28114	0.0194553	0.266158	1	3211	tags=26%, list=15%, signal=30%
903	REACTOME_REGULATION_OF_INSULIN_LIKE_GROWTH_FACTOR_ACTIVITY_BY_INSULIN_LIKE_GROWTH_FACTOR_BINDING_PROTEINS	15	0.529205	1.28114	0.175472	0.265863	1	1000	tags=13%, list=5%, signal=14%
904	UEDA_PERIFERAL_CLOCK	142	0.33478	1.28098	0.0497132	0.265832	1	3469	tags=28%, list=17%, signal=34%
905	TTCYNRGAA_V$STAT5B_01	231	0.319375	1.28082	0.0311927	0.265819	1	4030	tags=26%, list=19%, signal=31%
906	GENERATION_OF_PRECURSOR_METABOLITES_AND_ENERGY	117	0.35105	1.28079	0.0711539	0.265582	1	3517	tags=22%, list=17%, signal=27%
907	NEUROTRANSMITTER_BINDING	50	0.39857	1.28027	0.0969582	0.266091	1	3721	tags=14%, list=18%, signal=17%
908	MAYBURD_RESPONSE_TO_L663536_DN	48	0.407401	1.28004	0.10099	0.26619	1	2220	tags=29%, list=11%, signal=33%
909	TGANNYRGCA_V$TCF11MAFG_01	203	0.321133	1.27943	0.0322581	0.266967	1	3576	tags=24%, list=17%, signal=29%
910	ATPASE_ACTIVITY_COUPLED	88	0.362338	1.27942	0.0759013	0.266688	1	4074	tags=36%, list=20%, signal=45%
911	V$STAT3_01	16	0.518204	1.2788	0.170213	0.267484	1	764	tags=25%, list=4%, signal=26%
912	V$STAT_01	189	0.327587	1.2781	0.0410714	0.268468	1	3868	tags=26%, list=19%, signal=32%
913	HADDAD_T_LYMPHOCYTE_AND_NK_PROGENITOR_DN	62	0.378812	1.27772	0.094697	0.268829	1	3895	tags=32%, list=19%, signal=40%
914	REACTOME_METABOLISM_OF_RNA	88	0.364958	1.27767	0.0841487	0.268621	1	2986	tags=32%, list=14%, signal=37%
915	KEGG_GLYCOSYLPHOSPHATIDYLINOSITOL_GPI_ANCHOR_BIOSYNTHESIS	23	0.471093	1.27653	0.167315	0.270305	1	4388	tags=35%, list=21%, signal=44%
916	SECOND_MESSENGER_MEDIATED_SIGNALING	137	0.333804	1.27603	0.0614525	0.270885	1	4605	tags=23%, list=22%, signal=29%
917	NAM_FXYD5_TARGETS_DN	17	0.502894	1.27592	0.145009	0.270769	1	2806	tags=35%, list=14%, signal=41%
918	CELLULAR_RESPIRATION	18	0.491223	1.2757	0.175238	0.270866	1	5571	tags=44%, list=27%, signal=61%
919	SPIELMAN_LYMPHOBLAST_EUROPEAN_VS_ASIAN_UP	428	0.301376	1.27532	0.00877193	0.271251	1	4038	tags=32%, list=19%, signal=39%
920	NIKOLSKY_BREAST_CANCER_8Q23_Q24_AMPLICON	136	0.339709	1.27527	0.054717	0.271023	1	3042	tags=21%, list=15%, signal=25%
921	CHARAFE_BREAST_CANCER_LUMINAL_VS_BASAL_DN	414	0.300264	1.27467	0.00907441	0.271736	1	3974	tags=26%, list=19%, signal=31%
922	MURAKAMI_UV_RESPONSE_6HR_DN	17	0.497828	1.27418	0.171247	0.272341	1	4390	tags=35%, list=21%, signal=45%
923	KEGG_DRUG_METABOLISM_OTHER_ENZYMES	35	0.429363	1.27396	0.119318	0.272428	1	3218	tags=23%, list=16%, signal=27%
924	MARSON_FOXP3_TARGETS_DN	33	0.431791	1.27367	0.126706	0.272635	1	4003	tags=39%, list=19%, signal=49%
925	BASAKI_YBX1_TARGETS_UP	261	0.310754	1.27273	0.0236794	0.273873	1	2889	tags=28%, list=14%, signal=32%
926	SOLUBLE_FRACTION	151	0.333487	1.27213	0.0514286	0.274618	1	3970	tags=26%, list=19%, signal=32%
927	REACTOME_MITOCHONDRIAL_TRNA_AMINOACYLATION	18	0.497808	1.27187	0.155945	0.274781	1	3484	tags=44%, list=17%, signal=53%
928	KUROKAWA_LIVER_CANCER_CHEMOTHERAPY_DN	17	0.497115	1.27176	0.165714	0.274706	1	3022	tags=29%, list=15%, signal=34%
929	PACHER_TARGETS_OF_IGF1_AND_IGF2_UP	33	0.433586	1.27156	0.12766	0.274776	1	5219	tags=45%, list=25%, signal=61%
930	FARMER_BREAST_CANCER_APOCRINE VS LUMINAL	298	0.310864	1.2709	0.0261682	0.275633	1	2699	tags=19%, list=13%, signal=22%
931	AMUNDSON_POOR_SURVIVAL_AFTER_GAMMA_RADIATION_2G	146	0.3335	1.27068	0.0601504	0.275709	1	4988	tags=40%, list=24%, signal=52%
932	MUELLER_COMMON_TARGETS_OF_AML_FUSIONS_DN	22	0.46919	1.27057	0.159851	0.275617	1	2286	tags=27%, list=11%, signal=31%
933	HAHTOLA_CTCL_CUTANEOUS	21	0.475439	1.27041	0.138462	0.275625	1	3795	tags=33%, list=18%, signal=41%
934	GERY_CEBP_TARGETS	108	0.346952	1.27038	0.0548446	0.275388	1	1809	tags=17%, list=9%, signal=18%
935	BLUM_RESPONSE_TO_SALIRASIB_UP	229	0.315622	1.27011	0.0434783	0.275565	1	2385	tags=23%, list=12%, signal=26%
936	KEGG_GLYCEROPHOSPHOLIPID_METABOLISM	69	0.378458	1.26991	0.0949721	0.275646	1	3639	tags=29%, list=18%, signal=35%
937	TAVOR_CEBPA_TARGETS_DN	22	0.473338	1.26969	0.151685	0.275724	1	1644	tags=23%, list=8%, signal=25%
938	LOCKWOOD_AMPLIFIED_IN_LUNG_CANCER	161	0.331237	1.26957	0.0572519	0.27564	1	3976	tags=30%, list=19%, signal=37%
939	DORN_ADENOVIRUS_INFECTION_48HR_DN	30	0.444516	1.26896	0.137295	0.276411	1	3637	tags=33%, list=18%, signal=40%
940	KEGG_EPITHELIAL_CELL_SIGNALING_IN_HELICOBACTER_PYLORI_INFECTION	60	0.384266	1.26892	0.100604	0.276193	1	2468	tags=25%, list=12%, signal=28%
941	ENERGY_DERIVATION_BY_OXIDATION_OF_ORGANIC_COMPOUNDS	35	0.42628	1.26847	0.151923	0.27671	1	5636	tags=40%, list=27%, signal=55%
942	ABE_VEGFA_TARGETS_30MIN	19	0.473527	1.26815	0.167969	0.277017	1	3425	tags=26%, list=17%, signal=31%
943	PUIFFE_INVASION_INHIBITED_BY_ASCITES_UP	73	0.374273	1.26813	0.0884086	0.276755	1	4143	tags=38%, list=20%, signal=48%
944	NUCLEAR_MEMBRANE_PART	38	0.408973	1.26788	0.129412	0.276914	1	3830	tags=39%, list=18%, signal=48%
945	V$E2F_Q3	151	0.332441	1.26719	0.0504854	0.277809	1	4066	tags=34%, list=20%, signal=43%
946	RIGGI_EWING_SARCOMA_PROGENITOR_UP	382	0.303113	1.26699	0.0276243	0.2779	1	2374	tags=15%, list=11%, signal=17%
947	CLASPER_LYMPHATIC_VESSELS_DURING_METASTASIS_UP	17	0.492522	1.26695	0.142857	0.27769	1	2618	tags=35%, list=13%, signal=40%
948	MORI_MATURE_B_LYMPHOCYTE_UP	68	0.370219	1.26639	0.0924855	0.278355	1	2628	tags=28%, list=13%, signal=32%
949	DELYS_THYROID_CANCER_UP	375	0.299941	1.26628	0.0168539	0.278243	1	3933	tags=21%, list=19%, signal=26%
950	BOYLAN_MULTIPLE_MYELOMA_PCA3_UP	36	0.413822	1.26616	0.125926	0.278166	1	6031	tags=67%, list=29%, signal=94%
951	V$STAT5B_01	178	0.324785	1.26588	0.0485612	0.278337	1	3980	tags=24%, list=19%, signal=30%
952	REACTOME_LATE_PHASE_OF_HIV_LIFE_CYCLE	82	0.362952	1.26506	0.0909091	0.279433	1	3605	tags=37%, list=17%, signal=44%
953	INTERLEUKIN_BINDING	23	0.469313	1.265	0.156556	0.279233	1	2455	tags=35%, list=12%, signal=39%
954	BIOCARTA_CERAMIDE_PATHWAY	20	0.481978	1.26437	0.160305	0.280065	1	2710	tags=30%, list=13%, signal=34%
955	TRANSFERASE_ACTIVITY_TRANSFERRING_ALKYL_OR_ARYLOTHER_THAN_METHYLGROUPS	27	0.450177	1.26373	0.15343	0.280967	1	3583	tags=44%, list=17%, signal=54%
956	REACTOME_COSTIMULATION_BY_THE_CD28_FAMILY	58	0.38821	1.2636	0.102421	0.280891	1	3720	tags=34%, list=18%, signal=42%
957	DAIRKEE_CANCER_PRONE_RESPONSE_E2	26	0.44493	1.26287	0.134	0.28188	1	798	tags=12%, list=4%, signal=12%
958	CERVERA_SDHB_TARGETS_2	103	0.34875	1.26113	0.0877863	0.284723	1	2318	tags=18%, list=11%, signal=21%
959	SETLUR_PROSTATE_CANCER_TMPRSS2_ERG_FUSION_UP	55	0.386163	1.26082	0.0920245	0.284974	1	5483	tags=47%, list=26%, signal=64%
960	ZHAN_V2_LATE_DIFFERENTIATION_GENES	32	0.428711	1.2599	0.133603	0.286343	1	2305	tags=19%, list=11%, signal=21%
961	ENDOPLASMIC_RETICULUM	259	0.311362	1.2598	0.0415913	0.286245	1	4389	tags=32%, list=21%, signal=41%
962	NEWMAN_ERCC6_TARGETS_DN	34	0.427444	1.25971	0.138462	0.286096	1	7413	tags=44%, list=36%, signal=69%
963	NITROGEN_COMPOUND_CATABOLIC_PROCESS	26	0.445898	1.25881	0.149805	0.287406	1	2959	tags=31%, list=14%, signal=36%
964	ELVIDGE_HIF1A_TARGETS_DN	82	0.360713	1.25843	0.0900735	0.287784	1	5226	tags=40%, list=25%, signal=54%
965	REACTOME_HIV1_TRANSCRIPTION_ELONGATION	36	0.415863	1.25723	0.128253	0.289571	1	4357	tags=50%, list=21%, signal=63%
966	ELVIDGE_HYPOXIA_UP	156	0.325006	1.25711	0.0599613	0.28947	1	4217	tags=34%, list=20%, signal=42%
967	KEGG_VIRAL_MYOCARDITIS	61	0.376238	1.25538	0.103189	0.29232	1	2560	tags=16%, list=12%, signal=19%
968	BANDRES_RESPONSE_TO_CARMUSTIN_WITHOUT_MGMT_48HR_DN	25	0.447698	1.25528	0.153996	0.292214	1	6373	tags=44%, list=31%, signal=63%
969	OHM_METHYLATED_IN_ADULT_CANCERS	26	0.443202	1.25521	0.136802	0.292047	1	3167	tags=27%, list=15%, signal=32%
970	TAKEDA_TARGETS_OF_NUP98_HOXA9_FUSION_3D_DN	26	0.451173	1.25515	0.164835	0.291833	1	5449	tags=50%, list=26%, signal=68%
971	REACTOME_GLUCAGON_SIGNALING_IN_METABOLIC_REGULATION	31	0.433345	1.25505	0.14	0.291714	1	6424	tags=55%, list=31%, signal=79%
972	HAHTOLA_MYCOSIS_FUNGOIDES_CD4_DN	104	0.345691	1.25366	0.104779	0.29398	1	2838	tags=25%, list=14%, signal=29%
973	PRAMOONJAGO_SOX4_TARGETS_UP	50	0.390121	1.25344	0.127698	0.294092	1	3474	tags=38%, list=17%, signal=46%
974	OXIDOREDUCTASE_ACTIVITY_ACTING_ON_NADH_OR_NADPH	22	0.465261	1.25277	0.170543	0.295006	1	3387	tags=32%, list=16%, signal=38%
975	ZHANG_ANTIVIRAL_RESPONSE_TO_RIBAVIRIN_UP	23	0.456603	1.25277	0.173585	0.294707	1	6867	tags=52%, list=33%, signal=78%
976	REACTOME_ASSOCIATION_OF_TRIC_CCT_WITH_TARGET_PROTEINS_DURING_BIOSYNTHESIS	27	0.435456	1.2527	0.155819	0.294518	1	3543	tags=48%, list=17%, signal=58%
977	REGULATION_OF_PROTEIN_METABOLIC_PROCESS	163	0.32721	1.2523	0.0582707	0.29495	1	3929	tags=26%, list=19%, signal=32%
978	REACTOME_GLUCONEOGENESIS	30	0.431598	1.25197	0.159136	0.295308	1	5771	tags=50%, list=28%, signal=69%
979	BROWNE_HCMV_INFECTION_48HR_UP	168	0.32392	1.25163	0.0616822	0.295604	1	3025	tags=26%, list=15%, signal=30%
980	GARGALOVIC_RESPONSE_TO_OXIDIZED_PHOSPHOLIPIDS_YELLOW_DN	18	0.476525	1.24998	0.179817	0.298369	1	3453	tags=33%, list=17%, signal=40%
981	DUTTA_APOPTOSIS_VIA_NFKB	31	0.431122	1.24961	0.152216	0.298739	1	3074	tags=35%, list=15%, signal=42%
982	CGTSACG_V$PAX3_B	93	0.351801	1.24958	0.102804	0.298492	1	2812	tags=22%, list=14%, signal=25%
983	RORIE_TARGETS_OF_EWSR1_FLI1_FUSION_DN	20	0.47632	1.24745	0.190381	0.302207	1	6656	tags=50%, list=32%, signal=74%
984	OXIDOREDUCTASE_ACTIVITY	269	0.303332	1.2471	0.0380952	0.302617	1	4085	tags=25%, list=20%, signal=31%
985	SABATES_COLORECTAL_ADENOMA_SIZE_UP	16	0.493385	1.24682	0.181628	0.302809	1	2899	tags=31%, list=14%, signal=36%
986	VIRAL_GENOME_REPLICATION	21	0.470656	1.2467	0.170213	0.302716	1	4275	tags=48%, list=21%, signal=60%
987	RUTELLA_RESPONSE_TO_HGF_UP	394	0.296311	1.2467	0.0185185	0.302415	1	2153	tags=18%, list=10%, signal=19%
988	ZHANG_RESPONSE_TO_CANTHARIDIN_UP	15	0.508561	1.24663	0.184762	0.30222	1	3474	tags=47%, list=17%, signal=56%
989	WU_HBX_TARGETS_2_UP	22	0.465197	1.24654	0.155206	0.302083	1	3104	tags=36%, list=15%, signal=43%
990	V$NKX62_Q2	179	0.320982	1.24596	0.0632184	0.302859	1	1932	tags=14%, list=9%, signal=15%
991	KEGG_HUNTINGTONS_DISEASE	159	0.327356	1.24559	0.0761905	0.303228	1	4584	tags=35%, list=22%, signal=44%
992	V$CREBP1_01	115	0.336911	1.24412	0.092081	0.305625	1	3240	tags=22%, list=16%, signal=26%
993	SCHUETZ_BREAST_CANCER_DUCTAL_INVASIVE_DN	80	0.350262	1.24394	0.098513	0.305654	1	5602	tags=36%, list=27%, signal=49%
994	ELVIDGE_HYPOXIA_BY_DMOG_UP	120	0.332059	1.24307	0.0761719	0.307012	1	4980	tags=41%, list=24%, signal=53%
995	MURAKAMI_UV_RESPONSE_6HR_UP	26	0.434702	1.24278	0.165049	0.307253	1	2380	tags=23%, list=11%, signal=26%
996	TIEN_INTESTINE_PROBIOTICS_6HR_DN	148	0.324291	1.24242	0.0623853	0.307612	1	3226	tags=30%, list=16%, signal=35%
997	V$NERF_Q2	175	0.325284	1.24231	0.0670391	0.307508	1	2588	tags=18%, list=12%, signal=21%
998	REACTOME_CELL_SURFACE_INTERACTIONS_AT_THE_VASCULAR_WALL	87	0.356035	1.24226	0.108411	0.307302	1	4382	tags=32%, list=21%, signal=41%
999	GCGNNANTTCC_UNKNOWN	76	0.361511	1.24195	0.12	0.307603	1	3639	tags=38%, list=18%, signal=46%
1000	FLECHNER_PBL_KIDNEY_TRANSPLANT_REJECTED_VS_OK_UP	59	0.37343	1.24139	0.104015	0.308336	1	3277	tags=32%, list=16%, signal=38%
1001	KEGG_NICOTINATE_AND_NICOTINAMIDE_METABOLISM	22	0.459892	1.24126	0.194118	0.30828	1	2360	tags=18%, list=11%, signal=20%
1002	ST_MYOCYTE_AD_PATHWAY	22	0.464106	1.24098	0.163065	0.308525	1	2761	tags=23%, list=13%, signal=26%
1003	LEE_METASTASIS_AND_RNA_PROCESSING_UP	15	0.498859	1.24063	0.188525	0.308915	1	3239	tags=40%, list=16%, signal=47%
1004	V$TATA_01	206	0.315429	1.2405	0.0622642	0.308857	1	2369	tags=14%, list=11%, signal=15%
1005	V$ERR1_Q2	182	0.318505	1.24045	0.0554529	0.308643	1	3208	tags=21%, list=15%, signal=25%
1006	V$STAT5A_01	176	0.31908	1.24042	0.0583658	0.308386	1	3980	tags=24%, list=19%, signal=30%
1007	CARBON_OXYGEN_LYASE_ACTIVITY	31	0.429072	1.24035	0.154	0.308214	1	5272	tags=35%, list=25%, signal=48%
1008	EXTRACELLULAR_SPACE	221	0.308233	1.24006	0.0512367	0.308417	1	5538	tags=27%, list=27%, signal=37%
1009	REACTOME_RNA_POLYMERASE_II_TRANSCRIPTION	85	0.351656	1.23957	0.109127	0.309061	1	3605	tags=41%, list=17%, signal=50%
1010	KORKOLA_SEMINOMA_UP	35	0.414169	1.23926	0.149338	0.309372	1	2721	tags=29%, list=13%, signal=33%
1011	CAFFAREL_RESPONSE_TO_THC_DN	24	0.444271	1.23923	0.163188	0.309117	1	4744	tags=46%, list=23%, signal=59%
1012	BIOCARTA_NO1_PATHWAY	28	0.433108	1.23856	0.175182	0.310047	1	2881	tags=25%, list=14%, signal=29%
1013	ENK_UV_RESPONSE_KERATINOCYTE_UP	490	0.286047	1.23848	0.0204082	0.309896	1	4175	tags=26%, list=20%, signal=31%
1014	ZHU_CMV_ALL_UP	54	0.379503	1.23808	0.137597	0.310334	1	3094	tags=31%, list=15%, signal=37%
1015	BIOCARTA_MTOR_PATHWAY	21	0.470659	1.23781	0.202405	0.310534	1	2606	tags=43%, list=13%, signal=49%
1016	BREDEMEYER_RAG_SIGNALING_NOT_VIA_ATM_UP	54	0.374648	1.23775	0.127273	0.310339	1	3464	tags=35%, list=17%, signal=42%
1017	KEGG_VIBRIO_CHOLERAE_INFECTION	50	0.388275	1.23755	0.130693	0.310419	1	5997	tags=48%, list=29%, signal=67%
1018	AMIT_EGF_RESPONSE_240_MCF10A	19	0.4739	1.23747	0.16441	0.310271	1	2344	tags=32%, list=11%, signal=36%
1019	V$HOX13_01	31	0.427365	1.23684	0.159844	0.311232	1	2761	tags=23%, list=13%, signal=26%
1020	REACTOME_TRANSCRIPTION_COUPLED_NER	38	0.404388	1.23665	0.147059	0.311264	1	4282	tags=53%, list=21%, signal=66%
1021	V$AP1_Q4_01	189	0.3146	1.23661	0.0722222	0.311037	1	3752	tags=23%, list=18%, signal=28%
1022	V$USF2_Q6	170	0.3181	1.23656	0.0637523	0.310813	1	3690	tags=28%, list=18%, signal=33%
1023	HAHTOLA_MYCOSIS_FUNGOIDES_SKIN_UP	158	0.319698	1.23639	0.0777778	0.310837	1	3754	tags=27%, list=18%, signal=32%
1024	PELLICCIOTTA_HDAC_IN_ANTIGEN_PRESENTATION_UP	55	0.382615	1.23564	0.14902	0.31193	1	3592	tags=36%, list=17%, signal=44%
1025	NIKOLSKY_BREAST_CANCER_17Q11_Q21_AMPLICON	110	0.338387	1.23545	0.0918919	0.312006	1	2505	tags=19%, list=12%, signal=22%
1026	KAUFFMANN_MELANOMA_RELAPSE_UP	54	0.377143	1.23534	0.11284	0.311932	1	4587	tags=46%, list=22%, signal=59%
1027	V$USF_Q6_01	159	0.319526	1.23484	0.0651769	0.312681	1	3957	tags=28%, list=19%, signal=34%
1028	RIZKI_TUMOR_INVASIVENESS_3D_UP	176	0.316902	1.23417	0.0740741	0.313712	1	4202	tags=29%, list=20%, signal=36%
1029	KEGG_AMYOTROPHIC_LATERAL_SCLEROSIS_ALS	48	0.386541	1.23376	0.148008	0.314212	1	1278	tags=15%, list=6%, signal=16%
1030	RADMACHER_AML_PROGNOSIS	74	0.359647	1.23371	0.115672	0.313996	1	3866	tags=34%, list=19%, signal=41%
1031	PROTEIN_TARGETING	99	0.346894	1.23282	0.101887	0.315433	1	3292	tags=29%, list=16%, signal=35%
1032	NUCLEAR_IMPORT	48	0.380163	1.23159	0.16129	0.31758	1	2865	tags=33%, list=14%, signal=39%
1033	V$AP1_Q6	191	0.313175	1.23158	0.0670391	0.317288	1	3752	tags=23%, list=18%, signal=27%
1034	LE_SKI_TARGETS_UP	16	0.499424	1.23119	0.201172	0.317721	1	4808	tags=44%, list=23%, signal=57%
1035	LASTOWSKA_COAMPLIFIED_WITH_MYCN	36	0.407551	1.23098	0.15251	0.317802	1	1290	tags=19%, list=6%, signal=21%
1036	VANHARANTA_UTERINE_FIBROID_DN	60	0.370934	1.22987	0.129524	0.319664	1	3488	tags=28%, list=17%, signal=34%
1037	V$CREB_Q4_01	151	0.322348	1.22976	0.0956848	0.319538	1	2846	tags=21%, list=14%, signal=24%
1038	PROTEIN_IMPORT	58	0.370203	1.22954	0.130097	0.319691	1	3240	tags=34%, list=16%, signal=41%
1039	TAKEDA_TARGETS_OF_NUP98_HOXA9_FUSION_10D_DN	129	0.328268	1.22923	0.0849057	0.320003	1	4039	tags=25%, list=19%, signal=31%
1040	V$E2F_03	162	0.319184	1.229	0.0667976	0.320175	1	4066	tags=34%, list=20%, signal=42%
1041	CCGNMNNTNACG_UNKNOWN	52	0.377062	1.22884	0.136106	0.320175	1	1114	tags=21%, list=5%, signal=22%
1042	REACTOME_TRANSCRIPTION	171	0.314996	1.22831	0.0690299	0.320897	1	3605	tags=33%, list=17%, signal=40%
1043	PROTEIN_COMPLEX_BINDING	46	0.38631	1.22811	0.160156	0.321013	1	2674	tags=15%, list=13%, signal=17%
1044	MCBRYAN_PUBERTAL_BREAST_5_6WK_UP	103	0.336038	1.22786	0.0802239	0.321209	1	2871	tags=19%, list=14%, signal=22%
1045	LEE_LIVER_CANCER_MYC_TGFA_DN	59	0.375197	1.22784	0.141221	0.320933	1	3617	tags=24%, list=17%, signal=29%
1046	RIBOSOME	33	0.411297	1.22783	0.151631	0.320664	1	5286	tags=36%, list=26%, signal=49%
1047	PHOSPHORIC_DIESTER_HYDROLASE_ACTIVITY	39	0.404231	1.2278	0.171103	0.320428	1	2370	tags=26%, list=11%, signal=29%
1048	GAZDA_DIAMOND_BLACKFAN_ANEMIA_PROGENITOR_DN	53	0.376265	1.22755	0.167279	0.320615	1	4922	tags=45%, list=24%, signal=59%
1049	DNA_INTEGRITY_CHECKPOINT	21	0.452112	1.22724	0.205021	0.320914	1	792	tags=19%, list=4%, signal=20%
1050	BOYAULT_LIVER_CANCER_SUBCLASS_G6_UP	56	0.37685	1.22695	0.151751	0.321236	1	4356	tags=32%, list=21%, signal=41%
1051	V$MEF2_Q6_01	187	0.315305	1.22661	0.0648148	0.321602	1	2667	tags=17%, list=13%, signal=19%
1052	RIGGINS_TAMOXIFEN_RESISTANCE_UP	63	0.361676	1.22626	0.124752	0.322022	1	4567	tags=24%, list=22%, signal=30%
1053	V$OLF1_01	196	0.31041	1.22543	0.0658683	0.323365	1	4724	tags=29%, list=23%, signal=37%
1054	YGCGYRCGC_UNKNOWN	196	0.30699	1.22537	0.0623819	0.323162	1	3982	tags=28%, list=19%, signal=34%
1055	NEGATIVE_REGULATION_OF_CELL_ADHESION	17	0.482584	1.22504	0.19137	0.323517	1	2908	tags=29%, list=14%, signal=34%
1056	DORN_ADENOVIRUS_INFECTION_24HR_DN	35	0.410702	1.22453	0.170909	0.324183	1	3637	tags=37%, list=18%, signal=45%
1057	COENZYME_BINDING	15	0.491637	1.22448	0.202627	0.323958	1	3447	tags=33%, list=17%, signal=40%
1058	V$ETS_Q4	167	0.317072	1.22441	0.0783582	0.32379	1	3673	tags=26%, list=18%, signal=32%
1059	IVANOVA_HEMATOPOIESIS_STEM_CELL_AND_PROGENITOR	189	0.31262	1.22397	0.0600414	0.324401	1	4029	tags=31%, list=19%, signal=38%
1060	DORN_ADENOVIRUS_INFECTION_32HR_DN	31	0.421814	1.22358	0.181474	0.324851	1	3637	tags=35%, list=18%, signal=43%
1061	NIKOLSKY_BREAST_CANCER_16P13_AMPLICON	92	0.347904	1.22331	0.121547	0.32512	1	4310	tags=29%, list=21%, signal=37%
1062	MARTINEZ_RESPONSE_TO_TRABECTEDIN_UP	53	0.376166	1.22266	0.16092	0.326135	1	4100	tags=28%, list=20%, signal=35%
1063	LIU_NASOPHARYNGEAL_CARCINOMA	54	0.37138	1.22232	0.132075	0.326498	1	4283	tags=35%, list=21%, signal=44%
1064	ROZANOV_MMP14_TARGETS_UP	239	0.301252	1.2222	0.0383142	0.32644	1	3778	tags=22%, list=18%, signal=26%
1065	OUELLET_CULTURED_OVARIAN_CANCER_INVASIVE_VS_LMP_DN	31	0.415476	1.22171	0.184369	0.327121	1	2671	tags=23%, list=13%, signal=26%
1066	VANHARANTA_UTERINE_FIBROID_WITH_7Q_DELETION_DN	33	0.407699	1.21926	0.176245	0.331882	1	2756	tags=24%, list=13%, signal=28%
1067	ENK_UV_RESPONSE_KERATINOCYTE_DN	461	0.285173	1.21888	0.0255941	0.332297	1	3728	tags=28%, list=18%, signal=33%
1068	REACTOME_E2F_MEDIATED_REGULATION_OF_DNA_REPLICATION	28	0.427386	1.21871	0.193916	0.332313	1	4305	tags=46%, list=21%, signal=59%
1069	WEST_ADRENOCORTICAL_TUMOR_MARKERS_DN	20	0.462546	1.21849	0.204771	0.332397	1	3525	tags=25%, list=17%, signal=30%
1070	RECEPTOR_COMPLEX	54	0.369639	1.21797	0.154739	0.333096	1	4414	tags=31%, list=21%, signal=40%
1071	REACTOME_HIV_LIFE_CYCLE	95	0.342023	1.21787	0.134981	0.333	1	4357	tags=38%, list=21%, signal=48%
1072	YAGI_AML_WITH_INV_16_TRANSLOCATION	396	0.287615	1.21778	0.0273224	0.332845	1	3315	tags=20%, list=16%, signal=24%
1073	LOCOMOTORY_BEHAVIOR	82	0.350238	1.21774	0.127863	0.3326	1	2540	tags=15%, list=12%, signal=17%
1074	WANG_SMARCE1_TARGETS_UP	151	0.319367	1.21741	0.0926276	0.332916	1	1293	tags=12%, list=6%, signal=13%
1075	RHEIN_ALL_GLUCOCORTICOID_THERAPY_UP	72	0.354219	1.21716	0.130597	0.333111	1	3696	tags=28%, list=18%, signal=34%
1076	DAVICIONI_PAX_FOXO1_SIGNATURE_IN_ARMS_UP	55	0.372593	1.21706	0.145594	0.332989	1	1683	tags=16%, list=8%, signal=18%
1077	TAVOR_CEBPA_TARGETS_UP	41	0.394188	1.21699	0.158095	0.33284	1	3474	tags=39%, list=17%, signal=47%
1078	BERENJENO_TRANSFORMED_BY_RHOA_FOREVER_DN	31	0.416064	1.21692	0.193416	0.332682	1	1856	tags=23%, list=9%, signal=25%
1079	V$GABP_B	150	0.315569	1.21654	0.0767825	0.333186	1	4034	tags=27%, list=19%, signal=34%
1080	ONDER_CDH1_SIGNALING_VIA_CTNNB1	78	0.355421	1.21647	0.136106	0.333038	1	3763	tags=27%, list=18%, signal=33%
1081	REGULATION_OF_BODY_FLUID_LEVELS	53	0.374506	1.21604	0.14733	0.333586	1	3743	tags=23%, list=18%, signal=28%
1082	TCCAGAG,MIR-518C	99	0.333805	1.21589	0.108527	0.333599	1	2552	tags=22%, list=12%, signal=25%
1083	V$CREBP1_Q2	176	0.312621	1.21574	0.0544747	0.333573	1	3571	tags=23%, list=17%, signal=28%
1084	TANG_SENESCENCE_TP53_TARGETS_UP	23	0.450937	1.21424	0.207843	0.336364	1	301	tags=9%, list=1%, signal=9%
1085	PROTEIN_IMPORT_INTO_NUCLEUS	46	0.38717	1.2134	0.172131	0.337739	1	2865	tags=35%, list=14%, signal=40%
1086	GALLUZZI_PERMEABILIZE_MITOCHONDRIA	37	0.400322	1.21315	0.19112	0.337923	1	2744	tags=24%, list=13%, signal=28%
1087	RGAGGAARY_V$PU1_Q6	339	0.29089	1.21202	0.0578358	0.339913	1	3499	tags=23%, list=17%, signal=27%
1088	HOQUE_METHYLATED_IN_CANCER	54	0.372048	1.21159	0.155268	0.340448	1	3167	tags=20%, list=15%, signal=24%
1089	V$CREB_Q2_01	158	0.315963	1.21149	0.0994575	0.340385	1	1943	tags=17%, list=9%, signal=19%
1090	ENDONUCLEASE_ACTIVITY	22	0.447792	1.21102	0.186047	0.340987	1	4570	tags=45%, list=22%, signal=58%
1091	CTCNANGTGNY_UNKNOWN	70	0.358518	1.21076	0.148	0.341181	1	4519	tags=33%, list=22%, signal=42%
1092	CARBOHYDRATE_METABOLIC_PROCESS	162	0.317339	1.21042	0.0884477	0.3416	1	5671	tags=39%, list=27%, signal=53%
1093	REACTOME_RNA_POLYMERASE_III_TRANSCRIPTION_INITIATION_FROM_TYPE_2_PROMOTER	17	0.487275	1.21016	0.212644	0.34182	1	3558	tags=41%, list=17%, signal=50%
1094	V$AP1_Q2	208	0.308321	1.21005	0.0707635	0.341782	1	2845	tags=16%, list=14%, signal=18%
1095	HAHTOLA_MYCOSIS_FUNGOIDES_CD4_UP	60	0.36601	1.2099	0.154739	0.341758	1	2618	tags=25%, list=13%, signal=29%
1096	ZUCCHI_METASTASIS_DN	27	0.427086	1.20984	0.210526	0.34156	1	4236	tags=41%, list=20%, signal=51%
1097	INTERLEUKIN_RECEPTOR_ACTIVITY	19	0.465823	1.20917	0.203065	0.342591	1	3660	tags=47%, list=18%, signal=57%
1098	KIM_GASTRIC_CANCER_CHEMOSENSITIVITY	85	0.344922	1.20876	0.126233	0.34312	1	1816	tags=18%, list=9%, signal=19%
1099	TRANSLATIONAL_INITIATION	35	0.404922	1.20817	0.191489	0.344017	1	2280	tags=26%, list=11%, signal=29%
1100	INTEGRIN_COMPLEX	18	0.469512	1.20814	0.204678	0.34377	1	244	tags=11%, list=1%, signal=11%
1101	PROTON_TRANSPORTING_TWO_SECTOR_ATPASE_COMPLEX	15	0.492988	1.20754	0.219368	0.344702	1	7793	tags=60%, list=38%, signal=96%
1102	CATTGTYY_V$SOX9_B1	263	0.295932	1.20667	0.0665434	0.346221	1	2945	tags=19%, list=14%, signal=22%
1103	DER_IFN_BETA_RESPONSE_UP	80	0.349024	1.20611	0.142589	0.347086	1	4678	tags=38%, list=23%, signal=48%
1104	HALMOS_CEBPA_TARGETS_DN	39	0.390574	1.20596	0.181329	0.347076	1	4340	tags=31%, list=21%, signal=39%
1105	CAFFAREL_RESPONSE_TO_THC_24HR_5_DN	41	0.388496	1.20559	0.169231	0.347532	1	4493	tags=44%, list=22%, signal=56%
1106	YYCATTCAWW_UNKNOWN	139	0.318916	1.20547	0.101338	0.347459	1	2945	tags=24%, list=14%, signal=27%
1107	WATTEL_AUTONOMOUS_THYROID_ADENOMA_UP	19	0.46101	1.20532	0.237255	0.347475	1	2138	tags=21%, list=10%, signal=23%
1108	REACTOME_CD28_DEPENDENT_PI3K_AKT_SIGNALING	17	0.464799	1.2051	0.224806	0.3476	1	3036	tags=47%, list=15%, signal=55%
1109	KOYAMA_SEMA3B_TARGETS_UP	199	0.306559	1.20364	0.070632	0.350318	1	3960	tags=26%, list=19%, signal=31%
1110	KEGG_GLYCOSAMINOGLYCAN_DEGRADATION	19	0.457053	1.20338	0.19619	0.350556	1	6905	tags=58%, list=33%, signal=87%
1111	STEARMAN_LUNG_CANCER_EARLY_VS_LATE_DN	53	0.368583	1.20283	0.178641	0.35133	1	3723	tags=34%, list=18%, signal=41%
1112	ZHANG_RESPONSE_TO_IKK_INHIBITOR_AND_TNF_DN	92	0.338253	1.20242	0.152216	0.351866	1	3319	tags=28%, list=16%, signal=34%
1113	MOREIRA_RESPONSE_TO_TSA_DN	16	0.480786	1.20238	0.232692	0.351627	1	4297	tags=44%, list=21%, signal=55%
1114	BYSTRYKH_HEMATOPOIESIS_STEM_CELL_QTL_CIS	108	0.329318	1.20235	0.11597	0.351371	1	3455	tags=27%, list=17%, signal=32%
1115	RAMASWAMY_METASTASIS_UP	58	0.363725	1.20214	0.159763	0.351482	1	4151	tags=38%, list=20%, signal=47%
1116	AGGAAGC,MIR-516-3P	86	0.342769	1.20206	0.132948	0.351334	1	3444	tags=24%, list=17%, signal=29%
1117	ENK_UV_RESPONSE_EPIDERMIS_DN	478	0.280577	1.20205	0.0318352	0.351035	1	2949	tags=22%, list=14%, signal=25%
1118	CCCNNGGGAR_V$OLF1_01	230	0.298384	1.20171	0.0837887	0.351415	1	3829	tags=22%, list=18%, signal=27%
1119	GTCTACC,MIR-379	15	0.491089	1.20139	0.238274	0.351766	1	2772	tags=27%, list=13%, signal=31%
1120	REACTOME_MRNA_PROCESSING	29	0.424035	1.20101	0.219802	0.352246	1	3520	tags=41%, list=17%, signal=50%
1121	SENESE_HDAC3_TARGETS_UP	443	0.28023	1.20094	0.033101	0.352059	1	3938	tags=27%, list=19%, signal=32%
1122	FOSTER_INFLAMMATORY_RESPONSE_LPS_DN	354	0.288083	1.20064	0.0512334	0.352367	1	2386	tags=19%, list=12%, signal=21%
1123	VOLTAGE_GATED_CATION_CHANNEL_ACTIVITY	65	0.356023	1.20052	0.155894	0.352326	1	7401	tags=43%, list=36%, signal=67%
1124	STARK_HYPPOCAMPUS_22Q11_DELETION_DN	18	0.474787	1.20051	0.202729	0.352021	1	3924	tags=44%, list=19%, signal=55%
1125	GALACTOSYLTRANSFERASE_ACTIVITY	15	0.4866	1.2002	0.236328	0.352372	1	3097	tags=27%, list=15%, signal=31%
1126	LEE_LIVER_CANCER_HEPATOBLAST	15	0.482006	1.20013	0.242308	0.35221	1	4965	tags=40%, list=24%, signal=53%
1127	BIOCARTA_GSK3_PATHWAY	25	0.435068	1.1993	0.180747	0.353647	1	3362	tags=32%, list=16%, signal=38%
1128	LEE_LIVER_CANCER_SURVIVAL_DN	113	0.329816	1.1991	0.115686	0.353741	1	4399	tags=36%, list=21%, signal=46%
1129	DACOSTA_ERCC3_ALLELE_XPCS_VS_TTD_UP	22	0.436674	1.1987	0.20904	0.354248	1	1499	tags=14%, list=7%, signal=15%
1130	EXTRACELLULAR_REGION	400	0.282709	1.19858	0.0376648	0.354154	1	5488	tags=24%, list=26%, signal=32%
1131	LUI_THYROID_CANCER_PAX8_PPARG_DN	40	0.389808	1.19846	0.182674	0.354093	1	5305	tags=38%, list=26%, signal=50%
1132	VERRECCHIA_RESPONSE_TO_TGFB1_C2	18	0.472006	1.19842	0.229602	0.353868	1	5209	tags=33%, list=25%, signal=44%
1133	CELLULAR_HOMEOSTASIS	138	0.317122	1.19837	0.101145	0.353647	1	3390	tags=16%, list=16%, signal=19%
1134	FAELT_B_CLL_WITH_VH_REARRANGEMENTS_DN	44	0.384598	1.19771	0.172147	0.354666	1	1475	tags=18%, list=7%, signal=20%
1135	TAKEDA_TARGETS_OF_NUP98_HOXA9_FUSION_6HR_DN	34	0.405148	1.19745	0.185255	0.354927	1	2332	tags=24%, list=11%, signal=26%
1136	CACTTTG,MIR-520G,MIR-520H	179	0.308347	1.19651	0.101852	0.356623	1	2560	tags=20%, list=12%, signal=22%
1137	NEGATIVE_REGULATION_OF_TRANSCRIPTION_FROM_RNA_POLYMERASE_II_PROMOTER	81	0.352691	1.19648	0.146293	0.356378	1	2250	tags=27%, list=11%, signal=30%
1138	BARRIER_COLON_CANCER_RECURRENCE_DN	17	0.479451	1.19634	0.237192	0.356373	1	3390	tags=29%, list=16%, signal=35%
1139	V$CREB_Q2	186	0.305214	1.1963	0.100182	0.356151	1	3089	tags=23%, list=15%, signal=26%
1140	CTAWWWATA_V$RSRFC4_Q2	272	0.291502	1.19587	0.0497238	0.356728	1	1885	tags=13%, list=9%, signal=14%
1141	BIOCARTA_ERYTH_PATHWAY	15	0.485635	1.19586	0.229862	0.356432	1	4176	tags=27%, list=20%, signal=33%
1142	KEGG_CELL_ADHESION_MOLECULES_CAMS	117	0.325804	1.19563	0.1341	0.356651	1	3854	tags=21%, list=19%, signal=25%
1143	GGGACCA,MIR-133A,MIR-133B	136	0.316043	1.1955	0.108656	0.35661	1	1599	tags=15%, list=8%, signal=16%
1144	HUTTMANN_B_CLL_POOR_SURVIVAL_UP	249	0.294664	1.19527	0.0695489	0.35678	1	2467	tags=19%, list=12%, signal=21%
1145	VALK_AML_CLUSTER_2	27	0.428613	1.19437	0.203095	0.358391	1	917	tags=19%, list=4%, signal=19%
1146	FERRANDO_TAL1_NEIGHBORS	16	0.480753	1.19378	0.246124	0.359322	1	4764	tags=50%, list=23%, signal=65%
1147	ACEVEDO_LIVER_CANCER_DN	486	0.279157	1.19371	0.04	0.359163	1	3507	tags=21%, list=17%, signal=24%
1148	BOYAULT_LIVER_CANCER_SUBCLASS_G1_DN	38	0.399465	1.19322	0.208661	0.359856	1	2172	tags=24%, list=10%, signal=26%
1149	HOSHIDA_LIVER_CANCER_SUBCLASS_S2	108	0.326374	1.19204	0.129562	0.362053	1	3909	tags=32%, list=19%, signal=40%
1150	HUMORAL_IMMUNE_RESPONSE	29	0.410455	1.19151	0.202677	0.362858	1	4049	tags=28%, list=20%, signal=34%
1151	DACOSTA_UV_RESPONSE_VIA_ERCC3_TTD_UP	41	0.383467	1.19108	0.19403	0.36346	1	3795	tags=41%, list=18%, signal=51%
1152	V$E2F_Q6_01	155	0.309586	1.19101	0.111111	0.363284	1	4066	tags=34%, list=20%, signal=41%
1153	MOOTHA_GLYCOLYSIS	20	0.452818	1.1905	0.232143	0.364028	1	4992	tags=50%, list=24%, signal=66%
1154	YTAAYNGCT_UNKNOWN	111	0.321951	1.19028	0.108499	0.364159	1	3955	tags=22%, list=19%, signal=27%
1155	RIZKI_TUMOR_INVASIVENESS_3D_DN	218	0.298112	1.19028	0.0888469	0.363848	1	3211	tags=22%, list=15%, signal=26%
1156	BIOCARTA_IL10_PATHWAY	17	0.468047	1.18992	0.233266	0.36434	1	4176	tags=53%, list=20%, signal=66%
1157	REGULATION_OF_CELL_MIGRATION	27	0.417427	1.18985	0.206226	0.364191	1	2933	tags=22%, list=14%, signal=26%
1158	CATION_TRANSMEMBRANE_TRANSPORTER_ACTIVITY	205	0.298569	1.18946	0.108499	0.36467	1	3221	tags=16%, list=16%, signal=19%
1159	PEPTIDYL_TYROSINE_MODIFICATION	29	0.406053	1.1885	0.213333	0.366471	1	4009	tags=31%, list=19%, signal=38%
1160	AMINE_CATABOLIC_PROCESS	24	0.42345	1.18835	0.2	0.366486	1	2959	tags=29%, list=14%, signal=34%
1161	CHEMICAL_HOMEOSTASIS	146	0.311644	1.18806	0.108108	0.366793	1	4280	tags=20%, list=21%, signal=25%
1162	LIPID_BIOSYNTHETIC_PROCESS	89	0.33432	1.1874	0.164706	0.367898	1	3830	tags=27%, list=18%, signal=33%
1163	V$LXR_Q3	55	0.361788	1.18624	0.171937	0.370111	1	3726	tags=29%, list=18%, signal=35%
1164	INDUCTION_OF_APOPTOSIS_BY_INTRACELLULAR_SIGNALS	22	0.440063	1.18598	0.221172	0.370351	1	4468	tags=36%, list=22%, signal=46%
1165	XU_GH1_AUTOCRINE_TARGETS_DN	112	0.323134	1.18589	0.133733	0.370202	1	2120	tags=19%, list=10%, signal=21%
1166	V$STAT6_01	187	0.301707	1.18583	0.123389	0.370008	1	1937	tags=13%, list=9%, signal=15%
1167	AMINE_RECEPTOR_ACTIVITY	34	0.39772	1.18581	0.212679	0.369738	1	7249	tags=56%, list=35%, signal=86%
1168	NEGATIVE_REGULATION_OF_DEVELOPMENTAL_PROCESS	177	0.305237	1.18552	0.106814	0.369989	1	4176	tags=26%, list=20%, signal=32%
1169	HOFFMANN_PRE_BI_TO_LARGE_PRE_BII_LYMPHOCYTE_DN	49	0.372149	1.18433	0.209346	0.372289	1	4003	tags=39%, list=19%, signal=48%
1170	V$PAX4_01	188	0.301555	1.18365	0.0926641	0.373429	1	3821	tags=23%, list=18%, signal=28%
1171	TRANSFORMING_GROWTH_FACTOR_BETA_RECEPTOR_SIGNALING_PATHWAY	34	0.397392	1.18326	0.185328	0.373968	1	4283	tags=41%, list=21%, signal=52%
1172	KEGG_BUTANOATE_METABOLISM	30	0.410954	1.18318	0.207767	0.373848	1	399	tags=10%, list=2%, signal=10%
1173	REGULATION_OF_PHOSPHORYLATION	48	0.372429	1.18307	0.206704	0.373788	1	3822	tags=27%, list=18%, signal=33%
1174	APOPTOTIC_PROGRAM	57	0.361429	1.18301	0.205231	0.373616	1	4389	tags=39%, list=21%, signal=49%
1175	NAKAMURA_METASTASIS_MODEL_DN	41	0.389441	1.18283	0.206963	0.373647	1	2803	tags=24%, list=14%, signal=28%
1176	BOYLAN_MULTIPLE_MYELOMA_D_CLUSTER_DN	36	0.397728	1.18216	0.205714	0.374783	1	4532	tags=44%, list=22%, signal=57%
1177	V$STAT_Q6	179	0.303576	1.18156	0.0961888	0.375818	1	3370	tags=21%, list=16%, signal=24%
1178	FINAK_BREAST_CANCER_SDPP_SIGNATURE	23	0.436934	1.17982	0.230769	0.379377	1	4938	tags=43%, list=24%, signal=57%
1179	V$PAX_Q6	192	0.298102	1.17949	0.0970149	0.379777	1	3953	tags=26%, list=19%, signal=31%
1180	ACEVEDO_NORMAL_TISSUE_ADJACENT_TO_LIVER_TUMOR_UP	146	0.309016	1.17943	0.112811	0.379571	1	3539	tags=27%, list=17%, signal=33%
1181	AACYNNNNTTCCS_UNKNOWN	61	0.354499	1.17887	0.175299	0.380537	1	2810	tags=25%, list=14%, signal=28%
1182	WEST_ADRENOCORTICAL_CARCINOMA_VS_ADENOMA_UP	17	0.467757	1.17824	0.24812	0.381588	1	2773	tags=35%, list=13%, signal=41%
1183	V$TAXCREB_02	19	0.458451	1.1782	0.241313	0.381368	1	1529	tags=26%, list=7%, signal=28%
1184	BIOCARTA_IL2_PATHWAY	20	0.448875	1.17806	0.244618	0.381351	1	4083	tags=50%, list=20%, signal=62%
1185	NAKAMURA_CANCER_MICROENVIRONMENT_DN	42	0.375091	1.1775	0.216216	0.382274	1	2281	tags=38%, list=11%, signal=43%
1186	MITSIADES_RESPONSE_TO_APLIDIN_DN	228	0.294022	1.17743	0.0967742	0.382118	1	3148	tags=32%, list=15%, signal=38%
1187	PARK_APL_PATHOGENESIS_DN	36	0.38849	1.17644	0.216981	0.38394	1	4310	tags=42%, list=21%, signal=53%
1188	HOSHIDA_LIVER_CANCER_SURVIVAL_UP	71	0.345487	1.17564	0.183071	0.385378	1	4051	tags=25%, list=20%, signal=31%
1189	YAGI_AML_RELAPSE_PROGNOSIS	33	0.395591	1.17556	0.224335	0.385236	1	3148	tags=33%, list=15%, signal=39%
1190	V$ARNT_02	168	0.304703	1.17502	0.120792	0.386063	1	1114	tags=13%, list=5%, signal=13%
1191	V$STAT1_02	171	0.30404	1.17485	0.142292	0.386122	1	4284	tags=29%, list=21%, signal=37%
1192	LI_WILMS_TUMOR	26	0.425468	1.17375	0.236059	0.388289	1	4815	tags=38%, list=23%, signal=50%
1193	TRANSFERASE_ACTIVITY_TRANSFERRING_GLYCOSYL_GROUPS	96	0.32608	1.17369	0.165428	0.388108	1	4487	tags=35%, list=22%, signal=45%
1194	REGULATION_OF_DNA_METABOLIC_PROCESS	40	0.380505	1.17353	0.195609	0.388112	1	1398	tags=23%, list=7%, signal=24%
1195	TAKADA_GASTRIC_CANCER_COPY_NUMBER_DN	23	0.432282	1.17346	0.236059	0.387932	1	2763	tags=22%, list=13%, signal=25%
1196	POSITIVE_REGULATION_OF_HYDROLASE_ACTIVITY	50	0.364329	1.17324	0.208955	0.388106	1	4464	tags=36%, list=22%, signal=46%
1197	V$SRF_Q6	198	0.295475	1.17302	0.110687	0.388315	1	3093	tags=16%, list=15%, signal=19%
1198	SCHLOSSER_SERUM_RESPONSE_AUGMENTED_BY_MYC	93	0.325626	1.17243	0.174419	0.389336	1	5217	tags=42%, list=25%, signal=56%
1199	MARKEY_RB1_CHRONIC_LOF_DN	104	0.323291	1.17238	0.166058	0.389122	1	2958	tags=17%, list=14%, signal=20%
1200	BOYLAN_MULTIPLE_MYELOMA_D_UP	75	0.34207	1.172	0.172888	0.389679	1	4936	tags=36%, list=24%, signal=47%
1201	KEGG_TYROSINE_METABOLISM	38	0.382642	1.17184	0.206379	0.389681	1	5521	tags=29%, list=27%, signal=39%
1202	KAYO_CALORIE_RESTRICTION_MUSCLE_DN	60	0.355095	1.17164	0.193117	0.389799	1	4140	tags=30%, list=20%, signal=37%
1203	LEE_LIVER_CANCER_MYC_DN	52	0.356192	1.17147	0.195312	0.389845	1	1315	tags=13%, list=6%, signal=14%
1204	RESPONSE_TO_STRESS	458	0.27458	1.17144	0.0509434	0.389579	1	3419	tags=22%, list=16%, signal=26%
1205	RICKMAN_TUMOR_DIFFERENTIATED_WELL_VS_POORLY_DN	337	0.282681	1.17137	0.093985	0.389417	1	3658	tags=23%, list=18%, signal=28%
1206	JI_RESPONSE_TO_FSH_DN	45	0.369107	1.17127	0.206349	0.389319	1	2677	tags=27%, list=13%, signal=31%
1207	BARIS_THYROID_CANCER_UP	20	0.438287	1.17116	0.251984	0.389228	1	2809	tags=35%, list=14%, signal=40%
1208	YANG_BREAST_CANCER_ESR1_DN	18	0.453353	1.17083	0.268	0.389685	1	3928	tags=39%, list=19%, signal=48%
1209	MOREAUX_MULTIPLE_MYELOMA_BY_TACI_DN	109	0.316877	1.17077	0.17658	0.389495	1	3495	tags=37%, list=17%, signal=44%
1210	V$CP2_01	189	0.297234	1.17028	0.110266	0.390269	1	3920	tags=21%, list=19%, signal=25%
1211	CHOI_ATL_CHRONIC_VS_ACUTE_DN	16	0.468241	1.17018	0.249027	0.390162	1	2374	tags=44%, list=11%, signal=49%
1212	REACTOME_GLYCOLYSIS	20	0.443857	1.16973	0.242775	0.390871	1	4992	tags=50%, list=24%, signal=66%
1213	TURASHVILI_BREAST_DUCTAL_CARCINOMA_VS_DUCTAL_NORMAL_DN	175	0.29728	1.16898	0.133962	0.392288	1	1830	tags=11%, list=9%, signal=12%
1214	VART_KSHV_INFECTION_ANGIOGENIC_MARKERS_UP	153	0.308642	1.16854	0.121043	0.392948	1	2699	tags=18%, list=13%, signal=21%
1215	V$ATF1_Q6	177	0.298337	1.16839	0.137405	0.392973	1	2913	tags=20%, list=14%, signal=23%
1216	TRANSCRIPTION_FROM_RNA_POLYMERASE_III_PROMOTER	16	0.460671	1.16835	0.250988	0.392746	1	2867	tags=38%, list=14%, signal=43%
1217	LEE_LIVER_CANCER_MYC_E2F1_DN	58	0.358644	1.16821	0.208	0.392734	1	4082	tags=26%, list=20%, signal=32%
1218	BHATI_G2M_ARREST_BY_2METHOXYESTRADIOL_UP	109	0.324	1.16746	0.170213	0.394137	1	2974	tags=29%, list=14%, signal=34%
1219	RAMASWAMY_METASTASIS_DN	56	0.353987	1.16638	0.20765	0.396259	1	1921	tags=13%, list=9%, signal=14%
1220	SUZUKI_AMPLIFIED_IN_ORAL_CANCER	16	0.471101	1.16576	0.260956	0.397362	1	976	tags=13%, list=5%, signal=13%
1221	CHNG_MULTIPLE_MYELOMA_HYPERPLOID_UP	46	0.362746	1.16561	0.223969	0.397412	1	6018	tags=37%, list=29%, signal=52%
1222	KEGG_RENIN_ANGIOTENSIN_SYSTEM	17	0.464785	1.16525	0.262042	0.397937	1	1155	tags=12%, list=6%, signal=12%
1223	PENG_LEUCINE_DEPRIVATION_UP	20	0.443955	1.16483	0.252372	0.39856	1	1079	tags=20%, list=5%, signal=21%
1224	V$E2F_Q4_01	162	0.303016	1.16444	0.133212	0.399112	1	4066	tags=33%, list=20%, signal=40%
1225	V$E2F1_Q3_01	176	0.298794	1.16431	0.153119	0.399088	1	2662	tags=19%, list=13%, signal=21%
1226	V$NKX25_01	95	0.324319	1.1635	0.181818	0.400562	1	1708	tags=13%, list=8%, signal=14%
1227	HOSHIDA_LIVER_CANCER_SUBCLASS_S3	249	0.28706	1.16325	0.113594	0.400774	1	4673	tags=24%, list=23%, signal=31%
1228	KEGG_PRION_DISEASES	33	0.384481	1.16312	0.244618	0.400759	1	4176	tags=30%, list=20%, signal=38%
1229	V$TBP_01	174	0.299136	1.16262	0.132597	0.401568	1	2075	tags=13%, list=10%, signal=15%
1230	ZHAN_MULTIPLE_MYELOMA_MS_DN	38	0.382003	1.16255	0.213768	0.401431	1	2980	tags=21%, list=14%, signal=25%
1231	TIEN_INTESTINE_PROBIOTICS_6HR_UP	44	0.370473	1.16201	0.199612	0.402333	1	2220	tags=16%, list=11%, signal=18%
1232	KEGG_CYTOKINE_CYTOKINE_RECEPTOR_INTERACTION	239	0.289953	1.16192	0.101476	0.402226	1	4295	tags=22%, list=21%, signal=27%
1233	BASSO_CD40_SIGNALING_UP	94	0.321204	1.16167	0.167308	0.402482	1	3944	tags=33%, list=19%, signal=41%
1234	V$NFAT_Q4_01	199	0.292931	1.16131	0.121377	0.402951	1	3839	tags=23%, list=19%, signal=28%
1235	CYTOKINE_BINDING	43	0.361613	1.16101	0.216319	0.403345	1	3660	tags=30%, list=18%, signal=37%
1236	LEE_METASTASIS_AND_ALTERNATIVE_SPLICING_DN	38	0.383986	1.16083	0.224371	0.403421	1	4099	tags=32%, list=20%, signal=39%
1237	ZHANG_BREAST_CANCER_PROGENITORS_UP	346	0.277536	1.16033	0.0762411	0.404321	1	3222	tags=27%, list=16%, signal=31%
1238	NUCLEAR_ENVELOPE	66	0.345027	1.16016	0.195695	0.404407	1	4025	tags=32%, list=19%, signal=39%
1239	V$MYCMAX_03	171	0.297214	1.15986	0.130755	0.404784	1	3920	tags=24%, list=19%, signal=29%
1240	KAUFFMANN_DNA_REPLICATION_GENES	120	0.309126	1.15977	0.165049	0.404656	1	4680	tags=41%, list=23%, signal=52%
1241	REACTOME_NUCLEOTIDE_EXCISION_REPAIR	43	0.373246	1.15975	0.212062	0.40439	1	4642	tags=53%, list=22%, signal=69%
1242	HOFFMANN_PRE_BI_TO_LARGE_PRE_BII_LYMPHOCYTE_UP	16	0.4633	1.1596	0.281192	0.404384	1	4979	tags=50%, list=24%, signal=66%
1243	HALMOS_CEBPA_TARGETS_UP	41	0.373225	1.15907	0.213178	0.405223	1	3513	tags=41%, list=17%, signal=50%
1244	FLECHNER_PBL_KIDNEY_TRANSPLANT_REJECTED_VS_OK_DN	48	0.366103	1.15812	0.220703	0.407098	1	4645	tags=42%, list=22%, signal=54%
1245	CHEN_LVAD_SUPPORT_OF_FAILING_HEART_UP	97	0.321132	1.15739	0.176259	0.408347	1	3474	tags=21%, list=17%, signal=25%
1246	GAANYNYGACNY_UNKNOWN	50	0.359317	1.15708	0.211321	0.408706	1	2106	tags=20%, list=10%, signal=22%
1247	REACTOME_PYRUVATE_METABOLISM_AND_TCA_CYCLE	34	0.390365	1.15701	0.244444	0.408559	1	5799	tags=50%, list=28%, signal=69%
1248	CUI_TCF21_TARGETS_DN	26	0.409246	1.15627	0.257253	0.409889	1	2618	tags=19%, list=13%, signal=22%
1249	ZHANG_TARGETS_OF_EWSR1_FLI1_FUSION	81	0.333471	1.15477	0.198853	0.413081	1	2500	tags=22%, list=12%, signal=25%
1250	VALK_AML_CLUSTER_6	31	0.403756	1.15456	0.258	0.413282	1	3727	tags=29%, list=18%, signal=35%
1251	KTGGYRSGAA_UNKNOWN	54	0.359492	1.15417	0.23327	0.413925	1	4066	tags=39%, list=20%, signal=48%
1252	EXOPEPTIDASE_ACTIVITY	29	0.39957	1.15356	0.264259	0.41508	1	4929	tags=34%, list=24%, signal=45%
1253	WU_HBX_TARGETS_3_UP	16	0.4706	1.15339	0.288355	0.415149	1	2279	tags=38%, list=11%, signal=42%
1254	FUJII_YBX1_TARGETS_DN	128	0.312679	1.15335	0.178431	0.41493	1	4574	tags=42%, list=22%, signal=54%
1255	CHARAFE_BREAST_CANCER_LUMINAL_VS_MESENCHYMAL_DN	424	0.269404	1.15277	0.0826011	0.415934	1	3974	tags=26%, list=19%, signal=32%
1256	LINDSTEDT_DENDRITIC_CELL_MATURATION_B	43	0.372521	1.15269	0.219231	0.415774	1	3867	tags=37%, list=19%, signal=46%
1257	DNA_METABOLIC_PROCESS	232	0.287295	1.15232	0.116236	0.416325	1	4242	tags=33%, list=20%, signal=41%
1258	BIOCARTA_PTDINS_PATHWAY	20	0.445439	1.1523	0.260274	0.416047	1	2601	tags=35%, list=13%, signal=40%
1259	REACTOME_RNA_POLYMERASE_III_TRANSCRIPTION_INITIATION	26	0.415312	1.15182	0.256311	0.416893	1	2867	tags=35%, list=14%, signal=40%
1260	HEDENFALK_BREAST_CANCER_BRCA1_VS_BRCA2	25	0.422435	1.15171	0.252033	0.416821	1	5857	tags=56%, list=28%, signal=78%
1261	CARBON_CARBON_LYASE_ACTIVITY	18	0.440524	1.15118	0.257576	0.417783	1	5354	tags=44%, list=26%, signal=60%
1262	KEGG_TGF_BETA_SIGNALING_PATHWAY	81	0.328614	1.15108	0.188571	0.417717	1	3240	tags=25%, list=16%, signal=29%
1263	V$EGR_Q6	193	0.293653	1.15084	0.144902	0.417983	1	5560	tags=34%, list=27%, signal=46%
1264	ICHIBA_GRAFT_VERSUS_HOST_DISEASE_35D_UP	109	0.31687	1.15051	0.175701	0.418459	1	3020	tags=21%, list=15%, signal=25%
1265	DORN_ADENOVIRUS_INFECTION_12HR_DN	25	0.41821	1.14974	0.269581	0.419964	1	3637	tags=44%, list=18%, signal=53%
1266	TRANSMEMBRANE_RECEPTOR_PROTEIN_SERINE_THREONINE_KINASE_SIGNALING_PATHWAY	45	0.364819	1.14939	0.244782	0.420455	1	4295	tags=36%, list=21%, signal=45%
1267	CATRRAGC_UNKNOWN	94	0.319468	1.14917	0.195933	0.420631	1	5501	tags=31%, list=27%, signal=42%
1268	CLASPER_LYMPHATIC_VESSELS_DURING_METASTASIS_DN	33	0.387917	1.14894	0.252874	0.420897	1	2812	tags=21%, list=14%, signal=25%
1269	CACCAGC,MIR-138	163	0.299376	1.14853	0.16763	0.421489	1	3576	tags=26%, list=17%, signal=31%
1270	TCCCRNNRTGC_UNKNOWN	125	0.307885	1.14803	0.155963	0.422331	1	2454	tags=25%, list=12%, signal=28%
1271	FOSTER_INFLAMMATORY_RESPONSE_LPS_UP	139	0.305498	1.14792	0.178571	0.422256	1	2501	tags=21%, list=12%, signal=24%
1272	SEIDEN_ONCOGENESIS_BY_MET	77	0.333096	1.14769	0.221569	0.422468	1	3124	tags=23%, list=15%, signal=27%
1273	APPIERTO_RESPONSE_TO_FENRETINIDE_UP	32	0.391394	1.14687	0.235756	0.424131	1	514	tags=16%, list=2%, signal=16%
1274	WEINMANN_ADAPTATION_TO_HYPOXIA_DN	32	0.39521	1.14674	0.243542	0.424116	1	4217	tags=31%, list=20%, signal=39%
1275	YAGI_AML_FAB_MARKERS	178	0.294503	1.14672	0.156309	0.423838	1	4095	tags=29%, list=20%, signal=35%
1276	INTERPHASE	63	0.346127	1.14654	0.222868	0.423943	1	3056	tags=30%, list=15%, signal=35%
1277	PUJANA_BREAST_CANCER_LIT_INT_NETWORK	92	0.319763	1.14576	0.198516	0.425526	1	4678	tags=45%, list=23%, signal=57%
1278	V$RP58_01	164	0.298759	1.14531	0.157509	0.426245	1	4325	tags=22%, list=21%, signal=28%
1279	THUM_MIR21_TARGETS_HEART_DISEASE_UP	17	0.452309	1.14463	0.297087	0.427548	1	6932	tags=47%, list=33%, signal=71%
1280	HANN_RESISTANCE_TO_BCL2_INHIBITOR_DN	42	0.363008	1.14447	0.241245	0.427577	1	2944	tags=21%, list=14%, signal=25%
1281	SANA_TNF_SIGNALING_DN	75	0.328779	1.14423	0.189655	0.427805	1	1419	tags=13%, list=7%, signal=14%
1282	V$GATA3_01	172	0.295437	1.14378	0.173258	0.428513	1	1751	tags=10%, list=8%, signal=11%
1283	POSITIVE_REGULATION_OF_MULTICELLULAR_ORGANISMAL_PROCESS	63	0.337807	1.14349	0.230072	0.428882	1	3720	tags=27%, list=18%, signal=33%
1284	FARMER_BREAST_CANCER_APOCRINE_VS_BASAL	309	0.278302	1.14316	0.12758	0.429348	1	2470	tags=19%, list=12%, signal=22%
1285	NEGATIVE_REGULATION_OF_MAP_KINASE_ACTIVITY	15	0.460867	1.14303	0.285164	0.429292	1	36	tags=13%, list=0%, signal=13%
1286	PUJANA_BRCA_CENTERED_NETWORK	88	0.323409	1.14232	0.189036	0.430646	1	2402	tags=30%, list=12%, signal=33%
1287	ARGGGTTAA_UNKNOWN	92	0.322587	1.14152	0.21875	0.432185	1	1867	tags=13%, list=9%, signal=14%
1288	REACTOME_ACTIVATION_OF_KAINATE_RECEPTORS_UPON_GLUTAMATE_BINDING	29	0.39022	1.14115	0.263969	0.432743	1	5689	tags=48%, list=27%, signal=66%
1289	CHIANG_LIVER_CANCER_SUBCLASS_INTERFERON_DN	30	0.391452	1.14102	0.245399	0.432752	1	3735	tags=33%, list=18%, signal=41%
1290	JAK_STAT_CASCADE	30	0.396914	1.141	0.237705	0.432441	1	3795	tags=37%, list=18%, signal=45%
1291	NAKAYAMA_SOFT_TISSUE_TUMORS_PCA2_DN	77	0.331189	1.14088	0.213439	0.432397	1	4075	tags=22%, list=20%, signal=27%
1292	V$CACCCBINDINGFACTOR_Q6	195	0.289822	1.14009	0.163227	0.433962	1	5371	tags=31%, list=26%, signal=42%
1293	NIKOLSKY_BREAST_CANCER_5P15_AMPLICON	20	0.431036	1.14003	0.277154	0.433751	1	1436	tags=25%, list=7%, signal=27%
1294	V$MIF1_01	115	0.312796	1.13997	0.207619	0.433569	1	3194	tags=23%, list=15%, signal=27%
1295	GARGALOVIC_RESPONSE_TO_OXIDIZED_PHOSPHOLIPIDS_BLACK_UP	32	0.395798	1.13966	0.258449	0.433936	1	2086	tags=22%, list=10%, signal=24%
1296	RECEPTOR_BINDING	346	0.27373	1.13962	0.117117	0.43368	1	4402	tags=21%, list=21%, signal=26%
1297	GTCAACC,MIR-380-5P	19	0.447287	1.13954	0.27767	0.433543	1	2580	tags=37%, list=12%, signal=42%
1298	KYNG_ENVIRONMENTAL_STRESS_RESPONSE_UP	29	0.394872	1.13898	0.273245	0.434563	1	4354	tags=31%, list=21%, signal=39%
1299	REGULATION_OF_DEVELOPMENTAL_PROCESS	400	0.267807	1.13825	0.0934579	0.436039	1	4058	tags=25%, list=20%, signal=31%
1300	V$ER_Q6_02	194	0.288966	1.13815	0.182342	0.435938	1	3931	tags=21%, list=19%, signal=26%
1301	RESPONSE_TO_EXTERNAL_STIMULUS	287	0.276911	1.13693	0.134241	0.438587	1	5003	tags=23%, list=24%, signal=30%
1302	MASSARWEH_TAMOXIFEN_RESISTANCE_DN	216	0.286605	1.13644	0.142329	0.439469	1	4147	tags=25%, list=20%, signal=30%
1303	LIN_NPAS4_TARGETS_UP	126	0.304077	1.13639	0.184211	0.43923	1	3723	tags=26%, list=18%, signal=32%
1304	REACTOME_SIGNALING_IN_IMMUNE_SYSTEM	296	0.275704	1.13613	0.125227	0.439521	1	3129	tags=22%, list=15%, signal=25%
1305	MGGAAGTG_V$GABP_B	477	0.264124	1.13533	0.0856102	0.44116	1	3463	tags=23%, list=17%, signal=28%
1306	AMIT_SERUM_RESPONSE_60_MCF10A	56	0.34953	1.13514	0.248629	0.441309	1	1683	tags=23%, list=8%, signal=25%
1307	MULLIGHAN_MLL_SIGNATURE_1_UP	339	0.277099	1.13512	0.140221	0.441013	1	3742	tags=27%, list=18%, signal=33%
1308	GENTILE_UV_RESPONSE_CLUSTER_D7	30	0.394648	1.13496	0.252466	0.441058	1	2560	tags=27%, list=12%, signal=30%
1309	V$AMEF2_Q6	188	0.288063	1.13495	0.163082	0.440745	1	2653	tags=15%, list=13%, signal=18%
1310	REACTOME_EFFECTS_OF_PIP2_HYDROLYSIS	15	0.465831	1.13484	0.297244	0.440671	1	1932	tags=27%, list=9%, signal=29%
1311	L_AMINO_ACID_TRANSMEMBRANE_TRANSPORTER_ACTIVITY	16	0.460727	1.13483	0.303719	0.440365	1	1254	tags=25%, list=6%, signal=27%
1312	MMS_MOUSE_LYMPH_HIGH_4HRS_UP	32	0.38957	1.13345	0.278369	0.443455	1	3959	tags=44%, list=19%, signal=54%
1313	AMUNDSON_POOR_SURVIVAL_AFTER_GAMMA_RADIATION_8G	84	0.320961	1.13318	0.233463	0.443771	1	3535	tags=32%, list=17%, signal=39%
1314	V$MEF2_02	175	0.289393	1.132	0.189753	0.446371	1	2667	tags=15%, list=13%, signal=17%
1315	EXTRACELLULAR_REGION_PART	308	0.275728	1.13158	0.143411	0.447026	1	5538	tags=23%, list=27%, signal=31%
1316	REACTOME_APOPTOTIC_EXECUTION_PHASE	45	0.356867	1.13156	0.239351	0.446754	1	2673	tags=22%, list=13%, signal=25%
1317	JIANG_VHL_TARGETS	81	0.323493	1.13145	0.217143	0.446686	1	4921	tags=42%, list=24%, signal=55%
1318	KEGG_PROXIMAL_TUBULE_BICARBONATE_RECLAMATION	21	0.429607	1.13123	0.297244	0.446932	1	1413	tags=19%, list=7%, signal=20%
1319	REACTOME_CELL_JUNCTION_ORGANIZATION	76	0.32423	1.13004	0.242775	0.44954	1	3267	tags=14%, list=16%, signal=17%
1320	KANG_IMMORTALIZED_BY_TERT_UP	82	0.323674	1.12944	0.242661	0.450677	1	3129	tags=17%, list=15%, signal=20%
1321	RIZKI_TUMOR_INVASIVENESS_2D_UP	59	0.339089	1.12915	0.245841	0.451066	1	3512	tags=27%, list=17%, signal=33%
1322	HEIDENBLAD_AMPLICON_8Q24_UP	24	0.409324	1.12868	0.304511	0.451869	1	4709	tags=50%, list=23%, signal=65%
1323	V$EFC_Q6	191	0.284869	1.12861	0.164179	0.451707	1	5862	tags=34%, list=28%, signal=46%
1324	V$CEBPA_01	178	0.288374	1.12798	0.178908	0.4529	1	2625	tags=16%, list=13%, signal=18%
1325	KEGG_ECM_RECEPTOR_INTERACTION	78	0.325824	1.1266	0.237477	0.455948	1	1364	tags=9%, list=7%, signal=10%
1326	KANG_IMMORTALIZED_BY_TERT_DN	100	0.313068	1.12644	0.225141	0.456004	1	6536	tags=38%, list=32%, signal=55%
1327	GGCNNMSMYNTTG_UNKNOWN	53	0.346359	1.12636	0.25	0.455869	1	2667	tags=26%, list=13%, signal=30%
1328	SMID_BREAST_CANCER_RELAPSE_IN_PLEURA_DN	23	0.416409	1.12635	0.289179	0.455549	1	2034	tags=17%, list=10%, signal=19%
1329	NIKOLSKY_BREAST_CANCER_12Q13_Q21_AMPLICON	42	0.35313	1.12615	0.26975	0.455703	1	1737	tags=17%, list=8%, signal=18%
1330	REGULATION_OF_CYCLIN_DEPENDENT_PROTEIN_KINASE_ACTIVITY	39	0.373054	1.12614	0.263889	0.455385	1	1709	tags=21%, list=8%, signal=22%
1331	HUANG_DASATINIB_RESISTANCE_DN	54	0.347005	1.12602	0.262136	0.455319	1	3640	tags=30%, list=18%, signal=36%
1332	REGULATION_OF_MITOTIC_CELL_CYCLE	18	0.43608	1.12592	0.302326	0.455244	1	2717	tags=33%, list=13%, signal=38%
1333	TAKEDA_TARGETS_OF_NUP98_HOXA9_FUSION_8D_DN	185	0.291837	1.12479	0.212062	0.457688	1	4715	tags=29%, list=23%, signal=37%
1334	V$ATF3_Q6	185	0.287695	1.12468	0.169811	0.457615	1	2017	tags=15%, list=10%, signal=17%
1335	CHARAFE_BREAST_CANCER_BASAL_VS_MESENCHYMAL_UP	109	0.304139	1.12446	0.21165	0.45782	1	4732	tags=32%, list=23%, signal=41%
1336	KEGG_GLYCOSAMINOGLYCAN_BIOSYNTHESIS_KERATAN_SULFATE	15	0.46663	1.12401	0.319392	0.458623	1	5870	tags=53%, list=28%, signal=74%
1337	AROMATIC_COMPOUND_METABOLIC_PROCESS	25	0.409376	1.12372	0.285141	0.458973	1	3985	tags=32%, list=19%, signal=40%
1338	HINATA_NFKB_TARGETS_KERATINOCYTE_UP	67	0.334174	1.12317	0.24952	0.460008	1	5380	tags=40%, list=26%, signal=54%
1339	GRUETZMANN_PANCREATIC_CANCER_DN	185	0.28739	1.1231	0.182674	0.459839	1	1768	tags=13%, list=9%, signal=14%
1340	LIU_CMYB_TARGETS_UP	153	0.294459	1.12308	0.206107	0.459558	1	2474	tags=20%, list=12%, signal=23%
1341	RIZKI_TUMOR_INVASIVENESS_2D_DN	52	0.346306	1.12297	0.259813	0.459491	1	2475	tags=19%, list=12%, signal=22%
1342	BASSO_CD40_SIGNALING_DN	63	0.332581	1.12283	0.250454	0.459486	1	1806	tags=16%, list=9%, signal=17%
1343	CHESLER_BRAIN_QTL_CIS	58	0.344851	1.12274	0.245902	0.459383	1	5137	tags=43%, list=25%, signal=57%
1344	PICCALUGA_ANGIOIMMUNOBLASTIC_LYMPHOMA_DN	116	0.306664	1.12207	0.212844	0.460712	1	1666	tags=20%, list=8%, signal=21%
1345	REPRODUCTION	228	0.279021	1.1218	0.171904	0.46107	1	4284	tags=25%, list=21%, signal=31%
1346	COENZYME_METABOLIC_PROCESS	36	0.363885	1.12162	0.272222	0.461162	1	5604	tags=36%, list=27%, signal=49%
1347	LANDIS_ERBB2_BREAST_TUMORS_65_UP	20	0.427234	1.12113	0.303704	0.462077	1	4284	tags=50%, list=21%, signal=63%
1348	CONDENSED_NUCLEAR_CHROMOSOME	15	0.454904	1.12098	0.312261	0.462103	1	4124	tags=53%, list=20%, signal=67%
1349	YAGI_AML_WITH_T_8_21_TRANSLOCATION	336	0.269353	1.12075	0.151675	0.462327	1	3530	tags=24%, list=17%, signal=29%
1350	LI_LUNG_CANCER	37	0.369432	1.12074	0.25	0.462008	1	2796	tags=24%, list=13%, signal=28%
1351	NEGATIVE_REGULATION_OF_NUCLEOBASENUCLEOSIDENUCLEOTIDE_AND_NUCLEIC_ACID_METABOLIC_PROCESS	195	0.284622	1.11945	0.194981	0.464939	1	2250	tags=22%, list=11%, signal=25%
1352	LANDIS_BREAST_CANCER_PROGRESSION_UP	41	0.366201	1.11858	0.293522	0.466836	1	3451	tags=32%, list=17%, signal=38%
1353	URS_ADIPOCYTE_DIFFERENTIATION_UP	57	0.341891	1.11816	0.257944	0.467522	1	1503	tags=12%, list=7%, signal=13%
1354	CHIARADONNA_NEOPLASTIC_TRANSFORMATION_KRAS_CDC25_DN	49	0.3483	1.11807	0.25641	0.467407	1	3604	tags=29%, list=17%, signal=35%
1355	AGTCTAG,MIR-151	19	0.424508	1.11764	0.306452	0.468218	1	3548	tags=42%, list=17%, signal=51%
1356	DER_IFN_GAMMA_RESPONSE_UP	55	0.335301	1.11689	0.25	0.469788	1	5101	tags=42%, list=25%, signal=55%
1357	PEPPER_CHRONIC_LYMPHOCYTIC_LEUKEMIA_DN	19	0.428442	1.11661	0.307985	0.470162	1	3089	tags=26%, list=15%, signal=31%
1358	SERINE_TYPE_ENDOPEPTIDASE_ACTIVITY	35	0.371625	1.11636	0.282847	0.470466	1	4998	tags=26%, list=24%, signal=34%
1359	LASTOWSKA_NEUROBLASTOMA_COPY_NUMBER_UP	151	0.290173	1.11627	0.213611	0.470314	1	2897	tags=29%, list=14%, signal=34%
1360	FLECHNER_PBL_KIDNEY_TRANSPLANT_OK_VS_DONOR_DN	34	0.374767	1.11554	0.289017	0.471778	1	3438	tags=32%, list=17%, signal=39%
1361	MORI_EMU_MYC_LYMPHOMA_BY_ONSET_TIME_DN	16	0.439496	1.11475	0.330724	0.473466	1	2293	tags=31%, list=11%, signal=35%
1362	V$HNF4_Q6	179	0.286403	1.11467	0.202925	0.473318	1	3388	tags=19%, list=16%, signal=23%
1363	AGUIRRE_PANCREATIC_CANCER_COPY_NUMBER_DN	204	0.279849	1.11429	0.194853	0.473937	1	3640	tags=28%, list=18%, signal=34%
1364	WANG_ESOPHAGUS_CANCER_VS_NORMAL_DN	77	0.318424	1.11411	0.239521	0.474024	1	3756	tags=29%, list=18%, signal=35%
1365	GENTILE_UV_LOW_DOSE_UP	17	0.440928	1.11389	0.3125	0.474269	1	568	tags=18%, list=3%, signal=18%
1366	YGACNNYACAR_UNKNOWN	69	0.331382	1.11318	0.259921	0.475788	1	4904	tags=28%, list=24%, signal=36%
1367	ION_TRANSMEMBRANE_TRANSPORTER_ACTIVITY	267	0.273245	1.11274	0.175439	0.476525	1	4893	tags=23%, list=24%, signal=30%
1368	V$RORA1_01	176	0.288307	1.1125	0.214552	0.476816	1	3208	tags=20%, list=15%, signal=23%
1369	CELL_MIGRATION	87	0.314138	1.11173	0.231499	0.478446	1	3664	tags=22%, list=18%, signal=26%
1370	ION_TRANSPORT	179	0.284015	1.11159	0.211293	0.478436	1	4330	tags=20%, list=21%, signal=25%
1371	INTERPHASE_OF_MITOTIC_CELL_CYCLE	57	0.339604	1.11151	0.25	0.478285	1	3056	tags=30%, list=15%, signal=35%
1372	V$PAX8_01	28	0.387911	1.11145	0.30315	0.478095	1	2450	tags=21%, list=12%, signal=24%
1373	BIOCARTA_CARDIACEGF_PATHWAY	18	0.433221	1.11143	0.324752	0.477782	1	6410	tags=56%, list=31%, signal=80%
1374	REACTOME_PEPTIDE_LIGAND_BINDING_RECEPTORS	163	0.287479	1.11096	0.209091	0.478651	1	3374	tags=13%, list=16%, signal=15%
1375	REACTOME_PD1_SIGNALING	21	0.416953	1.11028	0.306667	0.479985	1	4331	tags=33%, list=21%, signal=42%
1376	AGGAGTG,MIR-483	54	0.341121	1.10994	0.242718	0.480513	1	3221	tags=28%, list=16%, signal=33%
1377	GENTILE_UV_LOW_DOSE_DN	17	0.440928	1.10961	0.328657	0.480985	1	568	tags=18%, list=3%, signal=18%
1378	DNA_DAMAGE_RESPONSESIGNAL_TRANSDUCTION	30	0.387583	1.1096	0.285985	0.480645	1	4468	tags=37%, list=22%, signal=47%
1379	CHEOK_RESPONSE_TO_MERCAPTOPURINE_AND_HD_MTX_DN	24	0.393849	1.10945	0.290944	0.480682	1	3861	tags=38%, list=19%, signal=46%
1380	INTRAMOLECULAR_OXIDOREDUCTASE_ACTIVITY	17	0.435361	1.10941	0.328125	0.480451	1	4992	tags=41%, list=24%, signal=54%
1381	REACTOME_MTOR_SIGNALLING	27	0.393949	1.10932	0.308257	0.480319	1	3036	tags=33%, list=15%, signal=39%
1382	YOSHIOKA_LIVER_CANCER_EARLY_RECURRENCE_UP	31	0.375761	1.10926	0.28827	0.480135	1	7262	tags=55%, list=35%, signal=84%
1383	NIKOLSKY_BREAST_CANCER_8P12_P11_AMPLICON	54	0.337718	1.1081	0.286527	0.482723	1	2937	tags=22%, list=14%, signal=26%
1384	CELL_PROLIFERATION_GO_0008283	464	0.259844	1.10794	0.151292	0.482756	1	3960	tags=24%, list=19%, signal=29%
1385	DIAZ_CHRONIC_MEYLOGENOUS_LEUKEMIA_DN	108	0.308213	1.10776	0.248532	0.482855	1	2998	tags=21%, list=14%, signal=25%
1386	REGULATION_OF_MUSCLE_CONTRACTION	18	0.427472	1.10755	0.319361	0.483047	1	2663	tags=17%, list=13%, signal=19%
1387	V$CREB_Q4	183	0.279038	1.10719	0.189944	0.483667	1	3580	tags=23%, list=17%, signal=27%
1388	KAAB_HEART_ATRIUM_VS_VENTRICLE_UP	226	0.275099	1.1064	0.205556	0.485376	1	3672	tags=22%, list=18%, signal=26%
1389	BENPORATH_ES_CORE_NINE_CORRELATED	95	0.312044	1.1056	0.234834	0.487074	1	3495	tags=24%, list=17%, signal=29%
1390	VECCHI_GASTRIC_CANCER_ADVANCED_VS_EARLY_UP	152	0.287414	1.10511	0.221172	0.487992	1	2721	tags=15%, list=13%, signal=17%
1391	WOTTON_RUNX_TARGETS_UP	17	0.425373	1.10497	0.291188	0.487992	1	33	tags=12%, list=0%, signal=12%
1392	BROWNE_HCMV_INFECTION_4HR_DN	229	0.273229	1.1048	0.203297	0.488063	1	3803	tags=25%, list=18%, signal=30%
1393	SASSON_RESPONSE_TO_FORSKOLIN_UP	64	0.327486	1.10461	0.256272	0.488225	1	2971	tags=25%, list=14%, signal=29%
1394	RASHI_RESPONSE_TO_IONIZING_RADIATION_1	36	0.366311	1.104	0.274766	0.489456	1	3721	tags=31%, list=18%, signal=37%
1395	JAATINEN_HEMATOPOIETIC_STEM_CELL_DN	202	0.280187	1.10389	0.223485	0.489412	1	4308	tags=25%, list=21%, signal=32%
1396	REPRODUCTIVE_PROCESS	141	0.289436	1.10362	0.230769	0.489778	1	4402	tags=25%, list=21%, signal=31%
1397	LU_AGING_BRAIN_UP	140	0.289237	1.1032	0.249534	0.49053	1	2615	tags=19%, list=13%, signal=22%
1398	JI_METASTASIS_REPRESSED_BY_STK11	23	0.399225	1.1029	0.327968	0.490959	1	3390	tags=22%, list=16%, signal=26%
1399	LOPES_METHYLATED_IN_COLON_CANCER_DN	25	0.395267	1.10262	0.325323	0.491354	1	3162	tags=28%, list=15%, signal=33%
1400	CATION_TRANSPORT	142	0.292421	1.10174	0.225434	0.493263	1	4273	tags=20%, list=21%, signal=25%
1401	REACTOME_RNA_POL_II_CTD_PHOSPHORYLATION_AND_INTERACTION_WITH_CE	23	0.402307	1.10111	0.320537	0.494494	1	3520	tags=43%, list=17%, signal=52%
1402	MORI_PLASMA_CELL_UP	36	0.367419	1.10073	0.296748	0.495186	1	3298	tags=33%, list=16%, signal=40%
1403	V$AP1_C	209	0.274883	1.10025	0.211293	0.496045	1	4099	tags=22%, list=20%, signal=28%
1404	MULLIGHAN_MLL_SIGNATURE_2_UP	376	0.260491	1.10019	0.170599	0.49585	1	4165	tags=30%, list=20%, signal=37%
1405	DIRMEIER_LMP1_RESPONSE_EARLY	54	0.333756	1.09975	0.293666	0.496676	1	3707	tags=30%, list=18%, signal=36%
1406	V$SF1_Q6	174	0.281123	1.09894	0.210728	0.498436	1	3571	tags=25%, list=17%, signal=30%
1407	BILD_HRAS_ONCOGENIC_SIGNATURE	230	0.275434	1.09871	0.215238	0.498665	1	2875	tags=20%, list=14%, signal=22%
1408	V$CEBPDELTA_Q6	171	0.28281	1.09871	0.23301	0.498319	1	3849	tags=23%, list=19%, signal=28%
1409	GAL_LEUKEMIC_STEM_CELL_UP	124	0.297852	1.09814	0.222222	0.499487	1	2092	tags=18%, list=10%, signal=20%
1410	CELLULAR_CATABOLIC_PROCESS	196	0.276521	1.09772	0.207865	0.50016	1	4158	tags=29%, list=20%, signal=35%
1411	REACTOME_RNA_POLYMERASE_III_TRANSCRIPTION_INITIATION_FROM_TYPE_3_PROMOTER	20	0.422752	1.09676	0.316288	0.502336	1	2867	tags=35%, list=14%, signal=41%
1412	PHOSPHOTRANSFERASE_ACTIVITY_PHOSPHATE_GROUP_AS_ACCEPTOR	16	0.451846	1.09662	0.334608	0.502354	1	7248	tags=56%, list=35%, signal=86%
1413	KOYAMA_SEMA3B_TARGETS_DN	258	0.269423	1.09635	0.206204	0.502726	1	3756	tags=25%, list=18%, signal=30%
1414	HELLER_HDAC_TARGETS_SILENCED_BY_METHYLATION_UP	363	0.261165	1.09623	0.181347	0.502667	1	2362	tags=16%, list=11%, signal=17%
1415	KEGG_APOPTOSIS	82	0.312897	1.09553	0.299807	0.504184	1	2981	tags=24%, list=14%, signal=28%
1416	REACTOME_RNA_POLYMERASE_I_III_AND_MITOCHONDRIAL_TRANSCRIPTION	99	0.303175	1.09544	0.27668	0.504066	1	2867	tags=25%, list=14%, signal=29%
1417	LEE_TARGETS_OF_PTCH1_AND_SUFU_DN	46	0.3524	1.0952	0.29899	0.504322	1	2172	tags=24%, list=10%, signal=27%
1418	RESPONSE_TO_HORMONE_STIMULUS	32	0.363467	1.0948	0.307407	0.505069	1	3390	tags=31%, list=16%, signal=37%
1419	V$CEBP_01	190	0.281614	1.09399	0.216797	0.506857	1	3054	tags=16%, list=15%, signal=19%
1420	LINDGREN_BLADDER_CANCER_CLUSTER_2B	353	0.260618	1.09379	0.205556	0.507036	1	4382	tags=25%, list=21%, signal=32%
1421	V$BACH1_01	193	0.282045	1.0935	0.230909	0.507489	1	3842	tags=25%, list=19%, signal=30%
1422	BYSTRYKH_HEMATOPOIESIS_STEM_CELL_AND_BRAIN_QTL_TRANS	152	0.285612	1.09296	0.245353	0.508603	1	3650	tags=24%, list=18%, signal=29%
1423	PEPTIDE_RECEPTOR_ACTIVITY	50	0.340181	1.09231	0.280943	0.509988	1	5917	tags=22%, list=29%, signal=31%
1424	BIOCARTA_IL1R_PATHWAY	30	0.375673	1.09223	0.326886	0.509854	1	3104	tags=30%, list=15%, signal=35%
1425	ATPASE_ACTIVITY_COUPLED_TO_TRANSMEMBRANE_MOVEMENT_OF_IONS_PHOSPHORYLATIVE_MECHANISM	19	0.426668	1.09185	0.341651	0.51056	1	1727	tags=21%, list=8%, signal=23%
1426	V$SRF_Q4	183	0.278554	1.09154	0.243948	0.511035	1	3108	tags=17%, list=15%, signal=20%
1427	REACTOME_LIPOPROTEIN_METABOLISM	23	0.396981	1.09152	0.344294	0.51071	1	1907	tags=13%, list=9%, signal=14%
1428	RAGHAVACHARI_PLATELET_SPECIFIC_GENES	66	0.324731	1.09121	0.271084	0.511196	1	3959	tags=29%, list=19%, signal=35%
1429	PHOSPHOLIPID_BIOSYNTHETIC_PROCESS	36	0.360872	1.09072	0.32613	0.512145	1	4388	tags=33%, list=21%, signal=42%
1430	V$MTF1_Q4	176	0.27943	1.0906	0.237452	0.512157	1	3474	tags=24%, list=17%, signal=29%
1431	TRANSCRIPTION_FACTOR_ACTIVITY	323	0.26456	1.09045	0.200743	0.512166	1	2479	tags=16%, list=12%, signal=18%
1432	LIU_VAV3_PROSTATE_CARCINOGENESIS_UP	82	0.312845	1.09026	0.285444	0.512362	1	4075	tags=23%, list=20%, signal=29%
1433	HOOI_ST7_TARGETS_UP	79	0.312213	1.09023	0.289062	0.512085	1	3763	tags=32%, list=18%, signal=39%
1434	V$HFH8_01	158	0.286034	1.08975	0.253211	0.512964	1	1416	tags=10%, list=7%, signal=11%
1435	HOEBEKE_LYMPHOID_STEM_CELL_UP	87	0.307133	1.08968	0.257827	0.512789	1	1702	tags=21%, list=8%, signal=22%
1436	LI_CYTIDINE_ANALOG_PATHWAY	16	0.441827	1.08964	0.363636	0.51254	1	1910	tags=19%, list=9%, signal=21%
1437	GAGCTGG,MIR-337	124	0.294519	1.08957	0.262963	0.512385	1	2903	tags=22%, list=14%, signal=25%
1438	KANNAN_TP53_TARGETS_UP	42	0.354706	1.08913	0.291115	0.513239	1	1422	tags=17%, list=7%, signal=18%
1439	LINDSTEDT_DENDRITIC_CELL_MATURATION_A	51	0.337978	1.0888	0.312016	0.513808	1	4823	tags=41%, list=23%, signal=54%
1440	HYDRO_LYASE_ACTIVITY	27	0.386289	1.08855	0.322034	0.514112	1	5272	tags=33%, list=25%, signal=45%
1441	HELLEBREKERS_SILENCED_DURING_TUMOR_ANGIOGENESIS	51	0.338366	1.08851	0.293542	0.513845	1	1242	tags=10%, list=6%, signal=10%
1442	V$ETS1_B	180	0.280586	1.08827	0.249091	0.514146	1	3409	tags=21%, list=16%, signal=25%
1443	AMIT_DELAYED_EARLY_GENES	17	0.415444	1.08724	0.340909	0.516467	1	1951	tags=24%, list=9%, signal=26%
1444	VOLTAGE_GATED_POTASSIUM_CHANNEL_COMPLEX	40	0.359545	1.08664	0.303571	0.517717	1	3846	tags=23%, list=19%, signal=28%
1445	V$CDC5_01	193	0.274945	1.08636	0.250916	0.518106	1	3965	tags=21%, list=19%, signal=26%
1446	CHUNG_BLISTER_CYTOTOXICITY_UP	112	0.296099	1.08623	0.26834	0.518103	1	3280	tags=27%, list=16%, signal=32%
1447	G1_S_TRANSITION_OF_MITOTIC_CELL_CYCLE	25	0.394383	1.08601	0.333333	0.518342	1	2940	tags=28%, list=14%, signal=33%
1448	GGGGCCC,MIR-296	58	0.330106	1.08598	0.29783	0.51806	1	1815	tags=16%, list=9%, signal=17%
1449	WATANABE_COLON_CANCER_MSI_VS_MSS_UP	26	0.37859	1.08518	0.333996	0.519805	1	378	tags=12%, list=2%, signal=12%
1450	V$FXR_Q3	79	0.309266	1.08439	0.287823	0.521556	1	4654	tags=25%, list=22%, signal=33%
1451	V$TATA_C	231	0.268227	1.08408	0.226378	0.522054	1	2055	tags=13%, list=10%, signal=14%
1452	WILCOX_PRESPONSE_TO_ROGESTERONE_DN	53	0.328419	1.08329	0.307385	0.523854	1	2194	tags=15%, list=11%, signal=17%
1453	MORI_LARGE_PRE_BII_LYMPHOCYTE_DN	42	0.349133	1.08314	0.320537	0.523877	1	4630	tags=43%, list=22%, signal=55%
1454	REACTOME_THE_ROLE_OF_NEF_IN_HIV1_REPLICATION_AND_DISEASE_PATHOGENESIS	27	0.383992	1.08294	0.342466	0.524056	1	5816	tags=56%, list=28%, signal=77%
1455	LIANG_HEMATOPOIESIS_STEM_CELL_NUMBER_QTL	15	0.443192	1.08265	0.342593	0.52451	1	2844	tags=33%, list=14%, signal=39%
1456	ESTABLISHMENT_OF_PROTEIN_LOCALIZATION	171	0.280054	1.08254	0.254144	0.524418	1	3469	tags=23%, list=17%, signal=28%
1457	V$AP2_Q3	185	0.277944	1.08219	0.26465	0.525027	1	3468	tags=22%, list=17%, signal=26%
1458	KEGG_P53_SIGNALING_PATHWAY	66	0.320728	1.08187	0.307217	0.525504	1	1278	tags=18%, list=6%, signal=19%
1459	LEE_LIVER_CANCER_E2F1_DN	54	0.330593	1.08154	0.322457	0.526064	1	2837	tags=17%, list=14%, signal=19%
1460	ZHANG_PROLIFERATING_VS_QUIESCENT	48	0.337621	1.08145	0.326087	0.525914	1	4645	tags=35%, list=22%, signal=46%
1461	GGCAGAC,MIR-346	27	0.383594	1.08088	0.334694	0.527102	1	1478	tags=19%, list=7%, signal=20%
1462	NATSUME_RESPONSE_TO_INTERFERON_BETA_UP	63	0.320268	1.08055	0.307547	0.527636	1	2765	tags=21%, list=13%, signal=24%
1463	GARGALOVIC_RESPONSE_TO_OXIDIZED_PHOSPHOLIPIDS_TURQUOISE_UP	66	0.318449	1.08043	0.314394	0.527587	1	2165	tags=24%, list=10%, signal=27%
1464	V$STAT5A_02	99	0.298598	1.08023	0.296763	0.527803	1	4255	tags=24%, list=21%, signal=30%
1465	REACTOME_NEUROTRANSMITTER_RELEASE_CYCLE	28	0.372828	1.07987	0.335317	0.528385	1	5354	tags=39%, list=26%, signal=53%
1466	V$TFIII_Q6	154	0.281317	1.07971	0.282197	0.528451	1	4327	tags=24%, list=21%, signal=30%
1467	WANG_LMO4_TARGETS_UP	309	0.261592	1.07969	0.240918	0.528161	1	3475	tags=22%, list=17%, signal=26%
1468	MODY_HIPPOCAMPUS_POSTNATAL	22	0.403759	1.07936	0.357542	0.528685	1	2601	tags=23%, list=13%, signal=26%
1469	HOMEOSTATIC_PROCESS	196	0.274337	1.07923	0.282486	0.528686	1	4304	tags=20%, list=21%, signal=26%
1470	WEIGEL_OXIDATIVE_STRESS_BY_HNE_AND_H2O2	34	0.362496	1.07833	0.351145	0.530713	1	2123	tags=24%, list=10%, signal=26%
1471	WONG_ENDMETRIUM_CANCER_UP	17	0.423743	1.07786	0.358824	0.531564	1	7887	tags=65%, list=38%, signal=104%
1472	NUCLEAR_BODY	31	0.371378	1.07761	0.35283	0.531877	1	5378	tags=35%, list=26%, signal=48%
1473	CHIARADONNA_NEOPLASTIC_TRANSFORMATION_KRAS_CDC25_UP	47	0.338569	1.07603	0.332054	0.535847	1	4284	tags=36%, list=21%, signal=45%
1474	PROTEIN_LOCALIZATION	195	0.27175	1.07601	0.268022	0.535527	1	3498	tags=23%, list=17%, signal=28%
1475	REACTOME_PLATELET_ACTIVATION_TRIGGERS	55	0.33002	1.07538	0.318548	0.536908	1	4371	tags=35%, list=21%, signal=44%
1476	AAGGGAT,MIR-188	63	0.323593	1.0752	0.307116	0.537008	1	2089	tags=22%, list=10%, signal=25%
1477	KEGG_PANCREATIC_CANCER	65	0.319765	1.0751	0.331492	0.53692	1	3056	tags=25%, list=15%, signal=29%
1478	V$GATA6_01	182	0.274472	1.07431	0.256705	0.538816	1	2533	tags=13%, list=12%, signal=14%
1479	V$RSRFC4_Q2	164	0.27768	1.07364	0.268382	0.540302	1	1867	tags=11%, list=9%, signal=12%
1480	INTEGRIN_BINDING	29	0.3752	1.07343	0.366197	0.540532	1	4226	tags=21%, list=20%, signal=26%
1481	PEPTIDYL_TYROSINE_PHOSPHORYLATION	27	0.375376	1.07225	0.333969	0.543409	1	4009	tags=30%, list=19%, signal=37%
1482	CCAATNNSNNNGCG_UNKNOWN	43	0.347194	1.07213	0.3174	0.543399	1	721	tags=14%, list=3%, signal=14%
1483	ORGANELLE_MEMBRANE	271	0.262709	1.07205	0.25	0.543249	1	4464	tags=33%, list=22%, signal=41%
1484	REACTOME_INTEGRIN_CELL_SURFACE_INTERACTIONS	76	0.30801	1.07187	0.327808	0.543408	1	5139	tags=32%, list=25%, signal=42%
1485	V$NFE2_01	197	0.276447	1.07185	0.25947	0.543112	1	4654	tags=30%, list=22%, signal=38%
1486	THUM_SYSTOLIC_HEART_FAILURE_UP	374	0.253272	1.07181	0.215686	0.542849	1	3287	tags=22%, list=16%, signal=26%
1487	RASHI_RESPONSE_TO_IONIZING_RADIATION_4	43	0.348321	1.07137	0.319312	0.543745	1	4472	tags=35%, list=22%, signal=44%
1488	ACCAAAG,MIR-9	408	0.254272	1.07115	0.243243	0.543999	1	2589	tags=17%, list=12%, signal=19%
1489	V$FREAC7_01	139	0.284042	1.07084	0.277264	0.544459	1	1600	tags=12%, list=8%, signal=12%
1490	ACEVEDO_LIVER_CANCER_WITH_H3K27ME3_UP	246	0.262816	1.07042	0.250467	0.54527	1	2745	tags=13%, list=13%, signal=15%
1491	HYDROGEN_ION_TRANSMEMBRANE_TRANSPORTER_ACTIVITY	27	0.373473	1.07039	0.355388	0.544979	1	5939	tags=52%, list=29%, signal=73%
1492	V$HEN1_01	148	0.281833	1.07035	0.281905	0.544702	1	3334	tags=20%, list=16%, signal=23%
1493	NEGATIVE_REGULATION_OF_METABOLIC_PROCESS	244	0.262122	1.07026	0.254682	0.544599	1	2250	tags=20%, list=11%, signal=22%
1494	CATABOLIC_PROCESS	206	0.27184	1.07014	0.272727	0.54456	1	4391	tags=29%, list=21%, signal=37%
1495	V$AR_02	29	0.381694	1.06977	0.364729	0.545242	1	3101	tags=24%, list=15%, signal=28%
1496	RESPONSE_TO_CHEMICAL_STIMULUS	282	0.260455	1.06975	0.244973	0.544923	1	4628	tags=26%, list=22%, signal=32%
1497	V$TCF11MAFG_01	150	0.281113	1.06901	0.296786	0.546631	1	4164	tags=25%, list=20%, signal=31%
1498	NAKAYAMA_SOFT_TISSUE_TUMORS_PCA1_DN	72	0.308155	1.06889	0.328063	0.546602	1	2498	tags=13%, list=12%, signal=14%
1499	DI___TRI_VALENT_INORGANIC_CATION_TRANSMEMBRANE_TRANSPORTER_ACTIVITY	22	0.398316	1.06809	0.357278	0.548504	1	1932	tags=23%, list=9%, signal=25%
1500	NUCLEAR_TRANSPORT	83	0.30405	1.06806	0.323587	0.548211	1	3292	tags=28%, list=16%, signal=33%
1501	KEGG_GLUTATHIONE_METABOLISM	47	0.336675	1.06803	0.360507	0.547939	1	5589	tags=40%, list=27%, signal=55%
1502	MARKEY_RB1_ACUTE_LOF_UP	193	0.271822	1.06788	0.278388	0.547983	1	2939	tags=19%, list=14%, signal=22%
1503	BIOCARTA_MITOCHONDRIA_PATHWAY	20	0.403677	1.06767	0.375242	0.548164	1	2710	tags=35%, list=13%, signal=40%
1504	ACTGTAG,MIR-139	110	0.293659	1.06763	0.300766	0.547917	1	2519	tags=22%, list=12%, signal=25%
1505	CASPASE_ACTIVATION	26	0.372486	1.0673	0.376258	0.548521	1	4243	tags=42%, list=20%, signal=53%
1506	NIKOLSKY_BREAST_CANCER_17Q21_Q25_AMPLICON	297	0.257488	1.06704	0.252446	0.548829	1	3771	tags=23%, list=18%, signal=28%
1507	JAZAG_TGFB1_SIGNALING_VIA_SMAD4_UP	95	0.297619	1.06702	0.317844	0.548557	1	4678	tags=27%, list=23%, signal=35%
1508	NEGATIVE_REGULATION_OF_CELLULAR_METABOLIC_PROCESS	242	0.263395	1.06666	0.258716	0.549162	1	2250	tags=20%, list=11%, signal=22%
1509	WANG_HCP_PROSTATE_CANCER	77	0.312668	1.0661	0.334586	0.550325	1	3593	tags=22%, list=17%, signal=27%
1510	CARBOHYDRATE_TRANSPORT	18	0.418324	1.06553	0.383838	0.551583	1	3475	tags=33%, list=17%, signal=40%
1511	BECKER_TAMOXIFEN_RESISTANCE_DN	45	0.332962	1.06534	0.34357	0.55177	1	3390	tags=38%, list=16%, signal=45%
1512	KANG_FLUOROURACIL_RESISTANCE_UP	21	0.396707	1.06524	0.34902	0.551685	1	3172	tags=33%, list=15%, signal=39%
1513	BIOCARTA_IL2RB_PATHWAY	36	0.356194	1.06518	0.338583	0.551503	1	4331	tags=39%, list=21%, signal=49%
1514	TSAI_RESPONSE_TO_RADIATION_THERAPY	30	0.375237	1.06494	0.371373	0.551846	1	3425	tags=27%, list=17%, signal=32%
1515	NING_CHRONIC_OBSTRUCTIVE_PULMONARY_DISEASE_DN	60	0.323296	1.06459	0.33892	0.552447	1	4300	tags=25%, list=21%, signal=31%
1516	RUGO_ENVIRONMENTAL_STRESS_RESPONSE_UP	28	0.368012	1.06435	0.342857	0.552744	1	4354	tags=29%, list=21%, signal=36%
1517	RUTELLA_RESPONSE_TO_CSF2RB_AND_IL4_UP	316	0.255128	1.06412	0.258427	0.552995	1	3913	tags=28%, list=19%, signal=34%
1518	REACTOME_GENERATION_OF_SECOND_MESSENGER_MOLECULES	28	0.376621	1.06346	0.376384	0.554467	1	4272	tags=39%, list=21%, signal=49%
1519	JIANG_HYPOXIA_NORMAL	199	0.268671	1.06329	0.294224	0.554554	1	3234	tags=27%, list=16%, signal=31%
1520	GRABARCZYK_BCL11B_TARGETS_UP	67	0.314255	1.0632	0.314779	0.554449	1	2912	tags=24%, list=14%, signal=28%
1521	RESPONSE_TO_WOUNDING	175	0.275337	1.0632	0.292196	0.554104	1	3669	tags=17%, list=18%, signal=21%
1522	POSITIVE_REGULATION_OF_RESPONSE_TO_STIMULUS	39	0.348526	1.06312	0.323864	0.553959	1	1242	tags=13%, list=6%, signal=14%
1523	REACTOME_NEF_MEDIATES_DOWN_MODULATION_OF_CELL_SURFACE_RECEPTORS_BY_RECRUITING_THEM_TO_CLATHRIN_ADAPTERS	21	0.389256	1.06271	0.36965	0.554705	1	5816	tags=52%, list=28%, signal=73%
1524	REACTOME_SIGNAL_AMPLIFICATION	29	0.36502	1.06258	0.363458	0.554749	1	5689	tags=45%, list=27%, signal=62%
1525	MOOTHA_GLYCOGEN_METABOLISM	20	0.406648	1.06236	0.354839	0.555008	1	5832	tags=45%, list=28%, signal=63%
1526	NIKOLSKY_MUTATED_AND_AMPLIFIED_IN_BREAST_CANCER	83	0.303458	1.06188	0.344045	0.556019	1	4071	tags=24%, list=20%, signal=30%
1527	LIPID_RAFT	27	0.376602	1.06173	0.352475	0.556058	1	3390	tags=37%, list=16%, signal=44%
1528	KEGG_PATHOGENIC_ESCHERICHIA_COLI_INFECTION	48	0.330301	1.06169	0.349353	0.555808	1	3100	tags=19%, list=15%, signal=22%
1529	HOFFMANN_LARGE_TO_SMALL_PRE_BII_LYMPHOCYTE_DN	32	0.367432	1.06154	0.354651	0.555879	1	4057	tags=38%, list=20%, signal=47%
1530	GTAAACC,MIR-299-5P	40	0.346375	1.06133	0.35568	0.55609	1	3060	tags=28%, list=15%, signal=32%
1531	SATO_SILENCED_BY_METHYLATION_IN_PANCREATIC_CANCER_2	38	0.35016	1.0609	0.350394	0.556961	1	3658	tags=21%, list=18%, signal=26%
1532	LIU_VMYB_TARGETS_UP	118	0.283491	1.06013	0.342685	0.558764	1	3879	tags=27%, list=19%, signal=33%
1533	ACEVEDO_LIVER_TUMOR_VS_NORMAL_ADJACENT_TISSUE_DN	250	0.260273	1.05977	0.277228	0.559467	1	1721	tags=12%, list=8%, signal=12%
1534	V$NRF2_01	157	0.277497	1.05938	0.283883	0.560223	1	3558	tags=24%, list=17%, signal=28%
1535	CHOW_RASSF1_TARGETS_DN	28	0.371733	1.05887	0.367906	0.561276	1	3615	tags=29%, list=17%, signal=35%
1536	BOHN_PRIMARY_IMMUNODEFICIENCY_SYNDROM_DN	24	0.378741	1.05839	0.387524	0.562243	1	4717	tags=46%, list=23%, signal=59%
1537	CELL_CELL_SIGNALING	380	0.251902	1.05834	0.245184	0.56202	1	4986	tags=22%, list=24%, signal=28%
1538	V$MEF2_03	178	0.2714	1.0582	0.302103	0.562075	1	2653	tags=15%, list=13%, signal=17%
1539	MENSE_HYPOXIA_UP	85	0.300068	1.0577	0.362235	0.56311	1	4721	tags=38%, list=23%, signal=49%
1540	FONTAINE_THYROID_TUMOR_UNCERTAIN_MALIGNANCY_UP	30	0.365265	1.0575	0.337864	0.563297	1	790	tags=13%, list=4%, signal=14%
1541	V$E4BP4_01	150	0.276997	1.05713	0.330693	0.5639	1	2929	tags=18%, list=14%, signal=21%
1542	BACOLOD_RESISTANCE_TO_ALKYLATING_AGENTS_DN	40	0.345376	1.05711	0.352251	0.563592	1	3109	tags=28%, list=15%, signal=32%
1543	KEGG_LEUKOCYTE_TRANSENDOTHELIAL_MIGRATION	103	0.294852	1.05652	0.306985	0.564844	1	6409	tags=39%, list=31%, signal=56%
1544	REGULATION_OF_MYELOID_CELL_DIFFERENTIATION	19	0.405083	1.05513	0.388679	0.568384	1	5449	tags=42%, list=26%, signal=57%
1545	POSITIVE_REGULATION_OF_CASPASE_ACTIVITY	30	0.362788	1.05502	0.367793	0.568312	1	4243	tags=43%, list=20%, signal=54%
1546	TONKS_TARGETS_OF_RUNX1_RUNX1T1_FUSION_SUSTAINDED_IN_ERYTHROCYTE_UP	42	0.342042	1.05497	0.354406	0.5681	1	2044	tags=19%, list=10%, signal=21%
1547	KEGG_COMPLEMENT_AND_COAGULATION_CASCADES	65	0.311039	1.05491	0.338552	0.56789	1	7414	tags=40%, list=36%, signal=62%
1548	REN_BOUND_BY_E2F	45	0.333361	1.05478	0.346693	0.56788	1	4587	tags=49%, list=22%, signal=63%
1549	INTRACELLULAR_PROTEIN_TRANSPORT	131	0.280576	1.05401	0.327138	0.569712	1	3292	tags=24%, list=16%, signal=28%
1550	V$STAT1_03	176	0.270637	1.05348	0.324478	0.57079	1	4284	tags=27%, list=21%, signal=33%
1551	SCHAVOLT_TARGETS_OF_TP53_AND_TP63	15	0.423731	1.05344	0.400362	0.570561	1	413	tags=13%, list=2%, signal=14%
1552	V$SRF_Q5_01	182	0.268106	1.05337	0.330693	0.570365	1	3093	tags=17%, list=15%, signal=20%
1553	BIOCARTA_IL17_PATHWAY	16	0.414714	1.05275	0.383895	0.571758	1	1317	tags=19%, list=6%, signal=20%
1554	REN_ALVEOLAR_RHABDOMYOSARCOMA_UP	93	0.293912	1.05268	0.350459	0.571581	1	1727	tags=12%, list=8%, signal=13%
1555	BIOCARTA_SPPA_PATHWAY	20	0.389889	1.05133	0.386847	0.575041	1	4772	tags=50%, list=23%, signal=65%
1556	MCCABE_HOXC6_TARGETS_CANCER_DN	20	0.40454	1.05129	0.405825	0.574757	1	3695	tags=30%, list=18%, signal=36%
1557	LIN_NPAS4_TARGETS_DN	58	0.321074	1.0512	0.369524	0.574634	1	2015	tags=16%, list=10%, signal=17%
1558	PHOSPHOLIPASE_ACTIVITY	40	0.341797	1.05117	0.370937	0.574375	1	2370	tags=20%, list=11%, signal=23%
1559	TGACGTCA_V$ATF3_Q6	165	0.268208	1.05086	0.320442	0.57486	1	3571	tags=22%, list=17%, signal=27%
1560	BEGUM_TARGETS_OF_PAX3_FOXO1_FUSION_DN	36	0.357322	1.05065	0.36803	0.575079	1	5826	tags=42%, list=28%, signal=58%
1561	SMID_BREAST_CANCER_NORMAL_LIKE_UP	428	0.247974	1.04992	0.275046	0.576678	1	3638	tags=20%, list=18%, signal=24%
1562	NEGATIVE_REGULATION_OF_TRANSCRIPTION_DNA_DEPENDENT	119	0.280902	1.04981	0.328972	0.576646	1	2250	tags=23%, list=11%, signal=25%
1563	ATPASE_ACTIVITY_COUPLED_TO_TRANSMEMBRANE_MOVEMENT_OF_IONS	23	0.391075	1.04922	0.391221	0.577948	1	2951	tags=26%, list=14%, signal=30%
1564	BIOCARTA_TNFR2_PATHWAY	17	0.416926	1.04892	0.381783	0.578449	1	2550	tags=35%, list=12%, signal=40%
1565	YANG_BREAST_CANCER_ESR1_BULK_DN	16	0.41993	1.04881	0.396	0.578404	1	3234	tags=50%, list=16%, signal=59%
1566	V$SRF_01	47	0.329699	1.04879	0.369048	0.578083	1	1751	tags=13%, list=8%, signal=14%
1567	V$FXR_IR1_Q6	80	0.297724	1.04876	0.342908	0.577792	1	3518	tags=25%, list=17%, signal=30%
1568	KEGG_CALCIUM_SIGNALING_PATHWAY	171	0.272275	1.04876	0.345018	0.577424	1	3315	tags=16%, list=16%, signal=19%
1569	FLECHNER_BIOPSY_KIDNEY_TRANSPLANT_OK_VS_DONOR_DN	22	0.383376	1.0485	0.392578	0.577815	1	6410	tags=59%, list=31%, signal=85%
1570	RUTELLA_RESPONSE_TO_HGF_DN	212	0.263585	1.04831	0.332685	0.577972	1	3547	tags=24%, list=17%, signal=29%
1571	HONMA_DOCETAXEL_RESISTANCE	26	0.371917	1.04792	0.399606	0.578702	1	4050	tags=27%, list=20%, signal=33%
1572	NUCLEOCYTOPLASMIC_TRANSPORT	82	0.304808	1.04784	0.342967	0.578548	1	3292	tags=28%, list=16%, signal=33%
1573	PRAMOONJAGO_SOX4_TARGETS_DN	47	0.327834	1.04751	0.335922	0.579154	1	3868	tags=36%, list=19%, signal=44%
1574	PARENT_MTOR_SIGNALING_DN	40	0.340189	1.04721	0.356	0.579619	1	5192	tags=38%, list=25%, signal=50%
1575	V$AP2_Q6_01	173	0.267063	1.04696	0.331492	0.579976	1	3924	tags=21%, list=19%, signal=26%
1576	BERENJENO_TRANSFORMED_BY_RHOA_REVERSIBLY_DN	21	0.390865	1.04686	0.409091	0.579913	1	4704	tags=43%, list=23%, signal=55%
1577	FARMER_BREAST_CANCER_CLUSTER_1	39	0.341403	1.0468	0.382979	0.579712	1	3948	tags=33%, list=19%, signal=41%
1578	YAUCH_HEDGEHOG_SIGNALING_PARACRINE_UP	124	0.283367	1.04675	0.345283	0.579475	1	1786	tags=11%, list=9%, signal=12%
1579	ROY_WOUND_BLOOD_VESSEL_UP	45	0.332416	1.04665	0.376181	0.57939	1	4980	tags=31%, list=24%, signal=41%
1580	V$RFX1_01	168	0.267697	1.04589	0.320611	0.5812	1	2759	tags=16%, list=13%, signal=18%
1581	STTTCRNTTT_V$IRF_Q6	140	0.27717	1.04587	0.330739	0.580887	1	3368	tags=18%, list=16%, signal=21%
1582	KEGG_BASE_EXCISION_REPAIR	31	0.353484	1.04574	0.380228	0.580898	1	3102	tags=39%, list=15%, signal=45%
1583	HSIAO_LIVER_SPECIFIC_GENES	221	0.262478	1.04566	0.322004	0.580747	1	1930	tags=10%, list=9%, signal=10%
1584	KLEIN_TARGETS_OF_BCR_ABL1_FUSION	30	0.361536	1.04548	0.387283	0.580904	1	1828	tags=20%, list=9%, signal=22%
1585	CHOI_ATL_STAGE_PREDICTOR	31	0.35465	1.04505	0.380038	0.581721	1	4493	tags=35%, list=22%, signal=45%
1586	VALK_AML_CLUSTER_3	32	0.357673	1.04471	0.407921	0.582255	1	1903	tags=19%, list=9%, signal=21%
1587	REACTOME_FRS2MEDIATED_CASCADE	26	0.373682	1.04441	0.377358	0.58276	1	5105	tags=35%, list=25%, signal=46%
1588	REACTOME_ADHERENS_JUNCTIONS_INTERACTIONS	28	0.365016	1.04426	0.376648	0.5828	1	2673	tags=14%, list=13%, signal=16%
1589	V$CMYB_01	173	0.271402	1.04393	0.355476	0.58337	1	3384	tags=24%, list=16%, signal=28%
1590	GRAHAM_CML_DIVIDING_VS_NORMAL_QUIESCENT_DN	87	0.293778	1.0435	0.347015	0.584239	1	2350	tags=22%, list=11%, signal=25%
1591	METAL_ION_TRANSPORT	114	0.28088	1.04319	0.343636	0.584756	1	4263	tags=19%, list=21%, signal=24%
1592	NEURITE_DEVELOPMENT	50	0.318967	1.04299	0.370518	0.584995	1	7312	tags=48%, list=35%, signal=74%
1593	JAEGER_METASTASIS_DN	240	0.257595	1.04292	0.335727	0.58482	1	5509	tags=25%, list=27%, signal=34%
1594	TGACCTTG_V$SF1_Q6	177	0.272195	1.04285	0.348315	0.584679	1	3083	tags=19%, list=15%, signal=22%
1595	HOMEOSTASIS_OF_NUMBER_OF_CELLS	20	0.398131	1.04275	0.38921	0.584584	1	5534	tags=60%, list=27%, signal=82%
1596	DITTMER_PTHLH_TARGETS_DN	69	0.306816	1.04269	0.375723	0.584371	1	5456	tags=41%, list=26%, signal=55%
1597	KOKKINAKIS_METHIONINE_DEPRIVATION_48HR_UP	118	0.280241	1.04227	0.363128	0.585189	1	3143	tags=26%, list=15%, signal=31%
1598	HINATA_NFKB_TARGETS_FIBROBLAST_UP	61	0.308156	1.04198	0.363978	0.585627	1	3129	tags=26%, list=15%, signal=31%
1599	NEGATIVE_REGULATION_OF_RNA_METABOLIC_PROCESS	119	0.280902	1.04194	0.350674	0.585365	1	2250	tags=23%, list=11%, signal=25%
1600	REACTOME_G_PROTEIN_BETA_GAMMA_SIGNALLING	26	0.370879	1.04162	0.390291	0.585988	1	4371	tags=42%, list=21%, signal=54%
1601	REACTOME_G_ALPHA_Q_SIGNALLING_EVENTS	146	0.275721	1.04137	0.337711	0.586358	1	3332	tags=18%, list=16%, signal=21%
1602	TRANSCRIPTION_COREPRESSOR_ACTIVITY	88	0.292058	1.04117	0.350674	0.586536	1	4590	tags=32%, list=22%, signal=41%
1603	SEKI_INFLAMMATORY_RESPONSE_LPS_UP	72	0.304777	1.04106	0.367387	0.586508	1	1809	tags=15%, list=9%, signal=17%
1604	WHITEHURST_PACLITAXEL_SENSITIVITY	32	0.355318	1.0406	0.394059	0.587411	1	3565	tags=31%, list=17%, signal=38%
1605	V$SP1_Q6_01	156	0.270938	1.04053	0.34375	0.58724	1	3809	tags=24%, list=18%, signal=29%
1606	TAKEDA_TARGETS_OF_NUP98_HOXA9_FUSION_16D_DN	123	0.282815	1.04053	0.383486	0.58689	1	3696	tags=24%, list=18%, signal=29%
1607	FRASOR_TAMOXIFEN_RESPONSE_UP	46	0.326984	1.04021	0.370438	0.587438	1	1475	tags=13%, list=7%, signal=14%
1608	MCBRYAN_PUBERTAL_BREAST_3_4WK_DN	33	0.35436	1.03915	0.394942	0.590014	1	3845	tags=33%, list=19%, signal=41%
1609	TRANSMISSION_OF_NERVE_IMPULSE	180	0.264929	1.03873	0.342685	0.590857	1	4890	tags=21%, list=24%, signal=27%
1610	SASSON_RESPONSE_TO_GONADOTROPHINS_DN	68	0.303718	1.03788	0.367619	0.59286	1	3204	tags=22%, list=15%, signal=26%
1611	V$HMGIY_Q6	175	0.265546	1.03713	0.350649	0.59461	1	3731	tags=22%, list=18%, signal=27%
1612	KEGG_SMALL_CELL_LUNG_CANCER	82	0.300439	1.0371	0.370588	0.594333	1	976	tags=13%, list=5%, signal=14%
1613	WAKASUGI_HAVE_ZNF143_BINDING_SITES	46	0.328924	1.03599	0.376164	0.597164	1	4708	tags=43%, list=23%, signal=56%
1614	REACTOME_FURTHER_PLATELET_RELEASATE	21	0.39039	1.03541	0.410646	0.598462	1	2301	tags=19%, list=11%, signal=21%
1615	CENTRAL_NERVOUS_SYSTEM_DEVELOPMENT	118	0.280241	1.03539	0.360153	0.598161	1	3586	tags=19%, list=17%, signal=22%
1616	TAKEDA_TARGETS_OF_NUP98_HOXA9_FUSION_10D_UP	173	0.267029	1.03464	0.367837	0.600039	1	5168	tags=34%, list=25%, signal=45%
1617	V$AML_Q6	184	0.264589	1.03421	0.364185	0.600825	1	2884	tags=16%, list=14%, signal=18%
1618	GTAAGAT,MIR-200A	44	0.32353	1.03375	0.406312	0.601747	1	83	tags=5%, list=0%, signal=5%
1619	ZHU_CMV_8_HR_DN	31	0.356597	1.03334	0.398422	0.602576	1	3238	tags=26%, list=16%, signal=31%
1620	LE_EGR2_TARGETS_DN	98	0.2897	1.03296	0.377907	0.603266	1	3971	tags=23%, list=19%, signal=29%
1621	HYDROLASE_ACTIVITY_ACTING_ON_ESTER_BONDS	248	0.256513	1.03242	0.34955	0.604436	1	2370	tags=16%, list=11%, signal=18%
1622	MACROMOLECULE_LOCALIZATION	216	0.259347	1.03147	0.359855	0.606799	1	3498	tags=23%, list=17%, signal=27%
1623	KOKKINAKIS_METHIONINE_DEPRIVATION_96HR_UP	110	0.281683	1.03113	0.378218	0.607394	1	2647	tags=23%, list=13%, signal=26%
1624	YAATNRNNNYNATT_UNKNOWN	80	0.294073	1.03092	0.39265	0.607617	1	6289	tags=34%, list=30%, signal=48%
1625	DOANE_RESPONSE_TO_ANDROGEN_UP	162	0.268886	1.02987	0.362	0.610327	1	3243	tags=25%, list=16%, signal=30%
1626	MAHADEVAN_IMATINIB_RESISTANCE_UP	17	0.402664	1.02874	0.437137	0.613302	1	1400	tags=18%, list=7%, signal=19%
1627	V$GNCF_01	52	0.315373	1.0287	0.412	0.613013	1	3791	tags=29%, list=18%, signal=35%
1628	ENZYME_BINDING	170	0.264058	1.02861	0.373626	0.612881	1	3489	tags=24%, list=17%, signal=29%
1629	GROWTH_FACTOR_BINDING	31	0.349665	1.02803	0.406716	0.614213	1	4219	tags=42%, list=20%, signal=53%
1630	DOANE_BREAST_CANCER_CLASSES_UP	65	0.306844	1.02791	0.423358	0.614166	1	1415	tags=9%, list=7%, signal=10%
1631	OSADA_ASCL1_TARGETS_UP	44	0.325587	1.02761	0.412668	0.614661	1	4267	tags=27%, list=21%, signal=34%
1632	ORGANELLE_OUTER_MEMBRANE	22	0.385449	1.02738	0.401887	0.614979	1	4073	tags=45%, list=20%, signal=57%
1633	REGULATION_OF_TRANSLATION	85	0.293213	1.02737	0.393597	0.614616	1	1798	tags=14%, list=9%, signal=15%
1634	DEVELOPMENT_OF_PRIMARY_SEXUAL_CHARACTERISTICS	24	0.372661	1.02722	0.423154	0.61466	1	1674	tags=17%, list=8%, signal=18%
1635	NELSON_RESPONSE_TO_ANDROGEN_UP	76	0.296967	1.02704	0.394786	0.614816	1	2649	tags=24%, list=13%, signal=27%
1636	HOMOPHILIC_CELL_ADHESION	15	0.41732	1.02691	0.426641	0.614844	1	5344	tags=40%, list=26%, signal=54%
1637	KEGG_NUCLEOTIDE_EXCISION_REPAIR	38	0.335313	1.0266	0.408425	0.615326	1	4642	tags=50%, list=22%, signal=64%
1638	NEGATIVE_REGULATION_OF_CELL_PROLIFERATION	145	0.272688	1.02617	0.40511	0.616276	1	4176	tags=25%, list=20%, signal=31%
1639	V$AP1_01	192	0.262728	1.02605	0.389662	0.616234	1	4099	tags=25%, list=20%, signal=31%
1640	RADAEVA_RESPONSE_TO_IFNA1_UP	31	0.350285	1.02581	0.451677	0.616541	1	4158	tags=32%, list=20%, signal=40%
1641	SESTO_RESPONSE_TO_UV_C2	53	0.318191	1.02563	0.397412	0.616701	1	3066	tags=26%, list=15%, signal=31%
1642	CHEN_LUNG_CANCER_SURVIVAL	19	0.394418	1.02548	0.42803	0.616765	1	3093	tags=21%, list=15%, signal=25%
1643	REACTOME_CTLA4_INHIBITORY_SIGNALING	20	0.387142	1.02522	0.441176	0.6171	1	3020	tags=30%, list=15%, signal=35%
1644	DANG_REGULATED_BY_MYC_DN	225	0.25755	1.02513	0.355263	0.616994	1	2106	tags=16%, list=10%, signal=18%
1645	V$CREBP1CJUN_01	186	0.262028	1.02463	0.367201	0.618016	1	3571	tags=23%, list=17%, signal=27%
1646	KEGG_BIOSYNTHESIS_OF_UNSATURATED_FATTY_ACIDS	22	0.381042	1.02456	0.420039	0.617859	1	5654	tags=55%, list=27%, signal=75%
1647	KEGG_RNA_DEGRADATION	52	0.32204	1.02414	0.39165	0.618666	1	3170	tags=35%, list=15%, signal=41%
1648	V$EN1_01	80	0.294503	1.02379	0.405088	0.619322	1	506	tags=5%, list=2%, signal=5%
1649	RICKMAN_HEAD_AND_NECK_CANCER_A	86	0.290416	1.02351	0.390151	0.619797	1	2120	tags=12%, list=10%, signal=13%
1650	LEE_DIFFERENTIATING_T_LYMPHOCYTE	123	0.275202	1.02346	0.406746	0.619546	1	3503	tags=28%, list=17%, signal=33%
1651	KEGG_CHEMOKINE_SIGNALING_PATHWAY	169	0.265005	1.02308	0.387716	0.62029	1	4371	tags=27%, list=21%, signal=34%
1652	V$TEL2_Q6	147	0.265996	1.02186	0.414414	0.623486	1	3492	tags=24%, list=17%, signal=29%
1653	V$PPAR_DR1_Q2	174	0.263664	1.02182	0.381555	0.623222	1	3421	tags=21%, list=17%, signal=25%
1654	SEITZ_NEOPLASTIC_TRANSFORMATION_BY_8P_DELETION_DN	30	0.352198	1.02104	0.413662	0.625117	1	2444	tags=17%, list=12%, signal=19%
1655	JISON_SICKLE_CELL_DISEASE_DN	158	0.267141	1.02074	0.401923	0.625614	1	2355	tags=16%, list=11%, signal=18%
1656	DAVICIONI_PAX_FOXO1_SIGNATURE_IN_ARMS_DN	20	0.382481	1.02061	0.411992	0.625604	1	6001	tags=45%, list=29%, signal=63%
1657	REACTOME_RNA_POLYMERASE_I_TRANSCRIPTION_TERMINATION	19	0.393924	1.02019	0.435754	0.626398	1	3419	tags=42%, list=16%, signal=50%
1658	ELLWOOD_MYC_TARGETS_DN	34	0.345002	1.01976	0.428571	0.627259	1	5649	tags=38%, list=27%, signal=52%
1659	KRCTCNNNNMANAGC_UNKNOWN	54	0.313474	1.01972	0.419962	0.626994	1	1824	tags=13%, list=9%, signal=14%
1660	YANG_BREAST_CANCER_ESR1_BULK_UP	17	0.404194	1.01966	0.438563	0.626797	1	1907	tags=18%, list=9%, signal=19%
1661	TTCYRGAA_UNKNOWN	207	0.254811	1.01941	0.378479	0.627151	1	4784	tags=24%, list=23%, signal=31%
1662	SASSON_RESPONSE_TO_GONADOTROPHINS_UP	62	0.302914	1.01933	0.407708	0.626995	1	2971	tags=23%, list=14%, signal=26%
1663	OUTER_MEMBRANE	23	0.376357	1.01861	0.446809	0.628769	1	4073	tags=43%, list=20%, signal=54%
1664	MORI_SMALL_PRE_BII_LYMPHOCYTE_UP	58	0.306873	1.01859	0.43152	0.628427	1	4541	tags=34%, list=22%, signal=44%
1665	GCTTGAA,MIR-498	90	0.286308	1.01859	0.402439	0.628052	1	2089	tags=18%, list=10%, signal=20%
1666	HUANG_DASATINIB_RESISTANCE_UP	68	0.299409	1.01844	0.401852	0.628115	1	3003	tags=21%, list=14%, signal=24%
1667	PEREZ_TP63_TARGETS	300	0.245866	1.01807	0.401786	0.628821	1	2524	tags=14%, list=12%, signal=16%
1668	DNA_POLYMERASE_ACTIVITY	17	0.400976	1.01785	0.435849	0.629038	1	2213	tags=47%, list=11%, signal=53%
1669	BROWNE_HCMV_INFECTION_1HR_UP	56	0.305635	1.01734	0.430928	0.630093	1	1524	tags=13%, list=7%, signal=13%
1670	PETRETTO_HEART_MASS_QTL_CIS_UP	19	0.387375	1.01716	0.454545	0.630253	1	6253	tags=47%, list=30%, signal=68%
1671	TANAKA_METHYLATED_IN_ESOPHAGEAL_CARCINOMA	98	0.279873	1.01702	0.42344	0.630288	1	4779	tags=28%, list=23%, signal=36%
1672	V$GATA1_02	176	0.261416	1.01699	0.37551	0.630007	1	2461	tags=14%, list=12%, signal=16%
1673	DENDRITE	16	0.407278	1.01641	0.455102	0.631314	1	4430	tags=38%, list=21%, signal=48%
1674	V$STAT5A_04	135	0.272583	1.01627	0.416071	0.631375	1	1650	tags=10%, list=8%, signal=11%
1675	YAO_TEMPORAL_RESPONSE_TO_PROGESTERONE_CLUSTER_6	63	0.300168	1.0162	0.423913	0.631203	1	3802	tags=24%, list=18%, signal=29%
1676	V$STAT5A_03	183	0.25924	1.01618	0.40153	0.630868	1	1720	tags=11%, list=8%, signal=12%
1677	CHROMATIN_BINDING	28	0.343817	1.01616	0.440239	0.630549	1	2469	tags=29%, list=12%, signal=32%
1678	SMITH_TERT_TARGETS_UP	125	0.270681	1.01516	0.388368	0.633136	1	3739	tags=30%, list=18%, signal=37%
1679	V$ISRE_01	166	0.264114	1.01463	0.422509	0.634271	1	2287	tags=14%, list=11%, signal=16%
1680	REGULATION_OF_BIOLOGICAL_QUALITY	392	0.24169	1.01436	0.390342	0.634668	1	4304	tags=21%, list=21%, signal=26%
1681	SMID_BREAST_CANCER_RELAPSE_IN_BRAIN_UP	37	0.335271	1.01431	0.42344	0.634457	1	2316	tags=16%, list=11%, signal=18%
1682	POLYSACCHARIDE_METABOLIC_PROCESS	15	0.412593	1.01396	0.454206	0.635073	1	6671	tags=53%, list=32%, signal=79%
1683	TONKS_TARGETS_OF_RUNX1_RUNX1T1_FUSION_SUSTAINED_IN_GRANULOCYTE_UP	15	0.411715	1.0137	0.455598	0.635471	1	3115	tags=33%, list=15%, signal=39%
1684	ROSS_AML_WITH_PML_RARA_FUSION	73	0.293747	1.0137	0.431942	0.635095	1	2587	tags=19%, list=12%, signal=22%
1685	PROTEIN_TRANSPORT	142	0.268478	1.01362	0.443396	0.634932	1	3390	tags=23%, list=16%, signal=28%
1686	KIM_RESPONSE_TO_TSA_AND_DECITABINE_UP	117	0.273229	1.01331	0.421154	0.63547	1	3267	tags=18%, list=16%, signal=21%
1687	NEGATIVE_REGULATION_OF_BINDING	17	0.40375	1.01317	0.432122	0.63551	1	4209	tags=41%, list=20%, signal=52%
1688	SWEET_KRAS_TARGETS_UP	19	0.38604	1.01261	0.435388	0.636758	1	2481	tags=21%, list=12%, signal=24%
1689	RICKMAN_METASTASIS_DN	224	0.253101	1.01149	0.427221	0.639709	1	4231	tags=25%, list=20%, signal=32%
1690	DNA_RECOMBINATION	41	0.324777	1.01104	0.444231	0.640688	1	4242	tags=41%, list=20%, signal=52%
1691	HEIDENBLAD_AMPLIFIED_IN_PANCREATIC_CANCER	28	0.358578	1.01041	0.443137	0.642118	1	6315	tags=54%, list=30%, signal=77%
1692	BOYLAN_MULTIPLE_MYELOMA_C_CLUSTER_UP	31	0.343141	1.01025	0.427734	0.642222	1	4729	tags=52%, list=23%, signal=67%
1693	RESPONSE_TO_ENDOGENOUS_STIMULUS	174	0.263696	1.01008	0.427466	0.642349	1	3517	tags=27%, list=17%, signal=32%
1694	LIU_PROSTATE_CANCER_DN	421	0.239058	1.01003	0.426966	0.642101	1	3251	tags=16%, list=16%, signal=19%
1695	BIOCARTA_VIP_PATHWAY	25	0.369398	1.01002	0.450805	0.641759	1	2468	tags=28%, list=12%, signal=32%
1696	GUANYL_NUCLEOTIDE_BINDING	43	0.324359	1.00972	0.42344	0.642238	1	3646	tags=26%, list=18%, signal=31%
1697	MURATA_VIRULENCE_OF_H_PILORI	16	0.404826	1.0091	0.463938	0.643645	1	4562	tags=31%, list=22%, signal=40%
1698	FONTAINE_FOLLICULAR_THYROID_ADENOMA_UP	61	0.30281	1.009	0.434535	0.643559	1	1440	tags=15%, list=7%, signal=16%
1699	BIOCARTA_TID_PATHWAY	18	0.400909	1.00841	0.448617	0.644901	1	3169	tags=33%, list=15%, signal=39%
1700	SENESE_HDAC3_TARGETS_DN	458	0.238022	1.00837	0.432532	0.644628	1	4317	tags=28%, list=21%, signal=35%
1701	XU_CREBBP_TARGETS_DN	36	0.334552	1.00819	0.421359	0.64477	1	3451	tags=28%, list=17%, signal=33%
1702	V$CEBPB_02	198	0.255683	1.00817	0.439922	0.644443	1	3721	tags=19%, list=18%, signal=23%
1703	REACTOME_DUAL_INCISION_REACTION_IN_TC_NER	23	0.364692	1.00721	0.45	0.646916	1	3520	tags=43%, list=17%, signal=52%
1704	AMIT_SERUM_RESPONSE_20_MCF10A	19	0.387299	1.00672	0.43609	0.64797	1	4222	tags=37%, list=20%, signal=46%
1705	YAO_HOXA10_TARGETS_VIA_PROGESTERONE_DN	16	0.395805	1.00621	0.457692	0.649095	1	4924	tags=44%, list=24%, signal=57%
1706	METALLOPEPTIDASE_ACTIVITY	45	0.320451	1.00617	0.427746	0.648841	1	2970	tags=18%, list=14%, signal=21%
1707	V$CREB_01	186	0.258607	1.006	0.422662	0.648926	1	3571	tags=23%, list=17%, signal=28%
1708	SYATTGTG_UNKNOWN	164	0.259096	1.00598	0.428571	0.648624	1	4692	tags=29%, list=23%, signal=38%
1709	PEREZ_TP53_AND_TP63_TARGETS	169	0.259043	1.00564	0.453008	0.649223	1	1206	tags=10%, list=6%, signal=11%
1710	FRIDMAN_IMMORTALIZATION_DN	31	0.34733	1.00497	0.435388	0.650839	1	4051	tags=26%, list=20%, signal=32%
1711	IDENTICAL_PROTEIN_BINDING	277	0.247028	1.00457	0.454376	0.651674	1	2902	tags=18%, list=14%, signal=21%
1712	CAGGGTC,MIR-504	63	0.297356	1.00434	0.431559	0.651962	1	3368	tags=27%, list=16%, signal=32%
1713	TRANSMEMBRANE_RECEPTOR_ACTIVITY	390	0.238042	1.00422	0.430403	0.651935	1	5126	tags=24%, list=25%, signal=32%
1714	KEGG_TYPE_II_DIABETES_MELLITUS	43	0.324499	1.00386	0.446394	0.652606	1	2219	tags=16%, list=11%, signal=18%
1715	TAKEDA_TARGETS_OF_NUP98_HOXA9_FUSION_8D_UP	141	0.267427	1.00376	0.426443	0.652493	1	2318	tags=16%, list=11%, signal=18%
1716	CAIRO_HEPATOBLASTOMA_UP	194	0.255741	1.00373	0.44186	0.652206	1	4901	tags=37%, list=24%, signal=47%
1717	MIDORIKAWA_AMPLIFIED_IN_LIVER_CANCER	36	0.334877	1.0034	0.451172	0.652795	1	3885	tags=31%, list=19%, signal=38%
1718	TGCTGAY_UNKNOWN	391	0.237199	1.00329	0.451439	0.652725	1	3055	tags=17%, list=15%, signal=19%
1719	BRUECKNER_TARGETS_OF_MIRLET7A3_DN	74	0.290419	1.00312	0.44316	0.652833	1	6001	tags=34%, list=29%, signal=47%
1720	V$CEBP_Q2_01	199	0.252361	1.00305	0.441459	0.65264	1	3474	tags=18%, list=17%, signal=22%
1721	RIZ_ERYTHROID_DIFFERENTIATION_CCNE1	38	0.325806	1.00258	0.434234	0.653632	1	3520	tags=32%, list=17%, signal=38%
1722	MARSON_FOXP3_TARGETS_STIMULATED_UP	22	0.378727	1.00255	0.465291	0.653317	1	2839	tags=27%, list=14%, signal=32%
1723	BIOCARTA_LAIR_PATHWAY	16	0.408296	1.00216	0.45	0.654142	1	4645	tags=50%, list=22%, signal=64%
1724	GTP_BINDING	42	0.326732	1.00195	0.452756	0.65439	1	3646	tags=26%, list=18%, signal=32%
1725	V$CEBP_Q2	171	0.261546	1.0016	0.474576	0.655011	1	3726	tags=20%, list=18%, signal=24%
1726	REGULATION_OF_CELL_ADHESION	33	0.339516	1.00059	0.455224	0.657524	1	3056	tags=24%, list=15%, signal=28%
1727	KEGG_TYPE_I_DIABETES_MELLITUS	34	0.333277	1.00045	0.470348	0.657601	1	2249	tags=18%, list=11%, signal=20%
1728	SWEET_KRAS_ONCOGENIC_SIGNATURE	42	0.326476	0.999906	0.462121	0.658805	1	3960	tags=31%, list=19%, signal=38%
1729	V$LMO2COM_01	177	0.257513	0.999446	0.435203	0.659788	1	3399	tags=19%, list=16%, signal=22%
1730	SHEDDEN_LUNG_CANCER_GOOD_SURVIVAL_A12	265	0.24535	0.998997	0.436538	0.660727	1	2286	tags=12%, list=11%, signal=14%
1731	COFACTOR_BINDING	21	0.376761	0.99887	0.43301	0.660735	1	3447	tags=24%, list=17%, signal=29%
1732	VALK_AML_CLUSTER_16	21	0.367721	0.998608	0.468627	0.661074	1	1309	tags=14%, list=6%, signal=15%
1733	REACTOME_TCR_SIGNALING	52	0.310113	0.998506	0.43152	0.660995	1	3269	tags=29%, list=16%, signal=34%
1734	V$MYOD_01	180	0.256713	0.99795	0.435849	0.662265	1	2775	tags=14%, list=13%, signal=17%
1735	MOREAUX_B_LYMPHOCYTE_MATURATION_BY_TACI_UP	64	0.298746	0.99784	0.421471	0.662227	1	3221	tags=19%, list=16%, signal=22%
1736	BIOCARTA_TOLL_PATHWAY	33	0.338653	0.99777	0.462745	0.66206	1	3104	tags=27%, list=15%, signal=32%
1737	V$LMO2COM_02	184	0.253093	0.996973	0.453184	0.664105	1	3338	tags=17%, list=16%, signal=21%
1738	LENAOUR_DENDRITIC_CELL_MATURATION_DN	97	0.276548	0.996804	0.444444	0.664235	1	3933	tags=28%, list=19%, signal=34%
1739	MOREAUX_MULTIPLE_MYELOMA_BY_TACI_UP	337	0.23675	0.996568	0.485294	0.66458	1	5886	tags=31%, list=28%, signal=42%
1740	DOUBLE_STRANDED_DNA_BINDING	30	0.348649	0.996375	0.439364	0.664737	1	4628	tags=37%, list=22%, signal=47%
1741	WATANABE_RECTAL_CANCER_RADIOTHERAPY_RESPONSIVE_UP	90	0.280776	0.99637	0.418561	0.664371	1	3958	tags=31%, list=19%, signal=38%
1742	ELECTRON_TRANSPORT_GO_0006118	49	0.311389	0.996086	0.438078	0.664818	1	2952	tags=22%, list=14%, signal=26%
1743	INGA_TP53_TARGETS	15	0.404216	0.995861	0.469925	0.665094	1	1171	tags=20%, list=6%, signal=21%
1744	VALK_AML_CLUSTER_10	31	0.350766	0.995815	0.460348	0.664832	1	3088	tags=26%, list=15%, signal=30%
1745	UZONYI_RESPONSE_TO_LEUKOTRIENE_AND_THROMBIN	36	0.334503	0.995774	0.444668	0.664576	1	3957	tags=31%, list=19%, signal=38%
1746	KAYO_CALORIE_RESTRICTION_MUSCLE_UP	65	0.299212	0.99575	0.447566	0.664273	1	3023	tags=20%, list=15%, signal=23%
1747	NIKOLSKY_OVERCONNECTED_IN_BREAST_CANCER	17	0.39601	0.995679	0.458167	0.664091	1	3795	tags=35%, list=18%, signal=43%
1748	V$CEBPGAMMA_Q6	188	0.255813	0.995455	0.427221	0.664402	1	3941	tags=22%, list=19%, signal=27%
1749	REACTOME_CLATHRIN_DERIVED_VESICLE_BUDDING	58	0.299972	0.995322	0.450787	0.664411	1	2866	tags=19%, list=14%, signal=22%
1750	BROWNE_HCMV_INFECTION_20HR_UP	214	0.249793	0.99515	0.45709	0.664543	1	3317	tags=20%, list=16%, signal=24%
1751	BERTUCCI_INVASIVE_CARCINOMA_DUCTAL_VS_LOBULAR_UP	21	0.376263	0.995095	0.453704	0.664354	1	3830	tags=38%, list=18%, signal=47%
1752	IWANAGA_CARCINOGENESIS_BY_KRAS_PTEN_UP	142	0.260745	0.995008	0.457627	0.664231	1	2944	tags=18%, list=14%, signal=21%
1753	PHAGOCYTOSIS	15	0.397881	0.994684	0.470699	0.664822	1	2226	tags=20%, list=11%, signal=22%
1754	WANG_BARRETTS_ESOPHAGUS_DN	25	0.34906	0.994012	0.41841	0.666463	1	3631	tags=20%, list=18%, signal=24%
1755	TSENG_ADIPOGENIC_POTENTIAL_UP	24	0.368934	0.993892	0.457658	0.666441	1	5087	tags=29%, list=25%, signal=39%
1756	SMID_BREAST_CANCER_ERBB2_UP	129	0.264731	0.992915	0.451056	0.668907	1	3390	tags=19%, list=16%, signal=23%
1757	TRANSFERASE_ACTIVITY_TRANSFERRING_SULFUR_CONTAINING_GROUPS	28	0.342987	0.992854	0.490672	0.668712	1	6589	tags=43%, list=32%, signal=63%
1758	BIOCARTA_ATM_PATHWAY	19	0.382467	0.992502	0.46771	0.669337	1	4242	tags=32%, list=20%, signal=40%
1759	POMEROY_MEDULLOBLASTOMA_PROGNOSIS_UP	31	0.340263	0.992257	0.451056	0.669686	1	5563	tags=42%, list=27%, signal=57%
1760	KEGG_BLADDER_CANCER	38	0.32524	0.992016	0.461538	0.670007	1	1242	tags=16%, list=6%, signal=17%
1761	V$USF_01	174	0.255281	0.991573	0.477273	0.670954	1	3920	tags=26%, list=19%, signal=32%
1762	KEGG_PRIMARY_IMMUNODEFICIENCY	31	0.344313	0.99118	0.473384	0.671743	1	1398	tags=16%, list=7%, signal=17%
1763	REACTOME_DNA_REPAIR	90	0.278167	0.99103	0.483366	0.671809	1	4282	tags=37%, list=21%, signal=46%
1764	REACTOME_INSULIN_SYNTHESIS_AND_SECRETION	114	0.267927	0.990985	0.446125	0.671574	1	3416	tags=14%, list=16%, signal=17%
1765	BEHAVIOR	135	0.262247	0.99064	0.466019	0.672201	1	4167	tags=17%, list=20%, signal=21%
1766	V$MSX1_01	137	0.263044	0.99049	0.472119	0.672278	1	4599	tags=23%, list=22%, signal=30%
1767	NEURON_DIFFERENTIATION	73	0.286764	0.990286	0.462998	0.672507	1	4882	tags=25%, list=24%, signal=32%
1768	RYTGCNWTGGNR_UNKNOWN	80	0.283905	0.990191	0.453668	0.672422	1	3521	tags=21%, list=17%, signal=26%
1769	SEXUAL_REPRODUCTION	116	0.268009	0.990161	0.469811	0.672133	1	1551	tags=11%, list=7%, signal=12%
1770	XU_GH1_EXOGENOUS_TARGETS_DN	96	0.27662	0.98937	0.489564	0.674025	1	2653	tags=18%, list=13%, signal=20%
1771	KEGG_SPHINGOLIPID_METABOLISM	37	0.328904	0.988331	0.486274	0.676759	1	1239	tags=16%, list=6%, signal=17%
1772	CELL_SURFACE	73	0.28604	0.987872	0.475096	0.677756	1	4173	tags=26%, list=20%, signal=32%
1773	V$AP2_Q6	180	0.25408	0.987597	0.463768	0.678158	1	1901	tags=14%, list=9%, signal=16%
1774	METALLOENDOPEPTIDASE_ACTIVITY	25	0.360891	0.987555	0.507812	0.677887	1	1163	tags=16%, list=6%, signal=17%
1775	WCAANNNYCAG_UNKNOWN	172	0.253932	0.987354	0.464844	0.678113	1	1841	tags=13%, list=9%, signal=14%
1776	REGULATION_OF_CELL_PROLIFERATION	279	0.239885	0.987093	0.506446	0.678492	1	4219	tags=23%, list=20%, signal=28%
1777	LEE_NEURAL_CREST_STEM_CELL_UP	137	0.260814	0.986739	0.472072	0.679159	1	4931	tags=22%, list=24%, signal=29%
1778	V$AP1_Q2_01	210	0.247736	0.986735	0.5	0.678795	1	2428	tags=14%, list=12%, signal=16%
1779	IMMUNE_SYSTEM_PROCESS	301	0.238525	0.986517	0.512287	0.679043	1	3100	tags=18%, list=15%, signal=21%
1780	V$IK3_01	164	0.25233	0.985711	0.478615	0.681037	1	1980	tags=10%, list=10%, signal=11%
1781	TONG_INTERACT_WITH_PTTG1	45	0.316349	0.985399	0.483932	0.681552	1	2051	tags=27%, list=10%, signal=30%
1782	REACTOME_SPHINGOLIPID_METABOLISM	30	0.331244	0.985304	0.495202	0.68144	1	1104	tags=17%, list=5%, signal=18%
1783	FRIDMAN_SENESCENCE_UP	71	0.289947	0.984919	0.493151	0.68221	1	4051	tags=23%, list=20%, signal=28%
1784	VALK_AML_CLUSTER_15	29	0.342925	0.984657	0.490872	0.682573	1	2252	tags=21%, list=11%, signal=23%
1785	KONDO_PROSTATE_CANCER_HCP_WITH_H3K27ME3	84	0.285783	0.984484	0.490347	0.682735	1	953	tags=8%, list=5%, signal=9%
1786	KYNG_DNA_DAMAGE_UP	93	0.278123	0.984383	0.459048	0.682664	1	2490	tags=20%, list=12%, signal=23%
1787	TTCCGTT,MIR-191	25	0.34919	0.983881	0.483685	0.683765	1	755	tags=16%, list=4%, signal=17%
1788	V$HSF1_01	184	0.252031	0.983618	0.473684	0.684141	1	3049	tags=17%, list=15%, signal=20%
1789	REACTOME_PHOSPHORYLATION_OF_CD3_AND_TCR_ZETA_CHAINS	18	0.387405	0.983601	0.480916	0.683812	1	4272	tags=33%, list=21%, signal=42%
1790	AGUIRRE_PANCREATIC_CANCER_COPY_NUMBER_UP	258	0.242417	0.983492	0.490741	0.683766	1	2886	tags=20%, list=14%, signal=23%
1791	REGULATION_OF_KINASE_ACTIVITY	141	0.258607	0.982707	0.493256	0.685721	1	1762	tags=13%, list=9%, signal=14%
1792	NEUROGENESIS	90	0.277038	0.982541	0.462715	0.685819	1	4390	tags=26%, list=21%, signal=32%
1793	GAUSSMANN_MLL_AF4_FUSION_TARGETS_D_UP	29	0.340483	0.982416	0.470588	0.685807	1	1698	tags=14%, list=8%, signal=15%
1794	BONCI_TARGETS_OF_MIR15A_AND_MIR16_1	73	0.288361	0.982255	0.488593	0.685876	1	3839	tags=26%, list=19%, signal=32%
1795	REACTOME_FGFR_LIGAND_BINDING_AND_ACTIVATION	26	0.347828	0.982233	0.461682	0.685558	1	5105	tags=31%, list=25%, signal=41%
1796	KEGG_PORPHYRIN_AND_CHLOROPHYLL_METABOLISM	29	0.343427	0.981239	0.490385	0.688102	1	1211	tags=17%, list=6%, signal=18%
1797	V$ATF4_Q2	180	0.253008	0.981083	0.526012	0.688207	1	3206	tags=22%, list=15%, signal=25%
1798	AXONOGENESIS	40	0.317116	0.980741	0.487129	0.688801	1	7312	tags=48%, list=35%, signal=73%
1799	REACTOME_TRANSMISSION_ACROSS_CHEMICAL_SYNAPSES	123	0.263487	0.980301	0.499069	0.689725	1	5854	tags=36%, list=28%, signal=50%
1800	V$E2F1_Q4_01	157	0.254589	0.980167	0.520833	0.689759	1	4017	tags=29%, list=19%, signal=35%
1801	V$TTF1_Q6	182	0.251333	0.98004	0.507605	0.689763	1	4620	tags=25%, list=22%, signal=32%
1802	MCCLUNG_DELTA_FOSB_TARGETS_2WK	42	0.315353	0.979505	0.482569	0.69099	1	2025	tags=14%, list=10%, signal=16%
1803	KEGG_LEISHMANIA_INFECTION	58	0.291398	0.979453	0.498106	0.69075	1	4343	tags=31%, list=21%, signal=39%
1804	V$MYB_Q6	166	0.253617	0.979089	0.519266	0.691437	1	3183	tags=16%, list=15%, signal=18%
1805	MAHADEVAN_RESPONSE_TO_MP470_UP	19	0.372773	0.978664	0.485768	0.692369	1	4964	tags=37%, list=24%, signal=48%
1806	CCCNNNNNNAAGWT_UNKNOWN	68	0.288753	0.978486	0.486486	0.692526	1	3072	tags=26%, list=15%, signal=31%
1807	V$USF_02	188	0.251966	0.978458	0.492063	0.692233	1	3920	tags=26%, list=19%, signal=31%
1808	V$POU1F1_Q6	174	0.252182	0.978146	0.495202	0.692742	1	2903	tags=14%, list=14%, signal=17%
1809	BIOCARTA_KERATINOCYTE_PATHWAY	43	0.309504	0.977877	0.493069	0.693193	1	4343	tags=30%, list=21%, signal=38%
1810	JIANG_HYPOXIA_VIA_VHL	19	0.377207	0.977826	0.494163	0.692969	1	4558	tags=47%, list=22%, signal=61%
1811	METAL_ION_TRANSMEMBRANE_TRANSPORTER_ACTIVITY	140	0.259161	0.97758	0.52	0.693307	1	3849	tags=17%, list=19%, signal=21%
1812	V$FOXD3_01	156	0.257175	0.977098	0.506718	0.694368	1	2170	tags=14%, list=10%, signal=16%
1813	V$AR_01	100	0.269648	0.976191	0.500994	0.696741	1	2153	tags=14%, list=10%, signal=16%
1814	KEGG_TOLL_LIKE_RECEPTOR_SIGNALING_PATHWAY	87	0.27537	0.975639	0.486486	0.69798	1	3104	tags=22%, list=15%, signal=26%
1815	V$RFX1_02	177	0.25	0.975309	0.534926	0.698564	1	3885	tags=21%, list=19%, signal=26%
1816	KEGG_TRYPTOPHAN_METABOLISM	36	0.32226	0.975255	0.497065	0.698338	1	5354	tags=31%, list=26%, signal=41%
1817	KEGG_MELANOMA	64	0.285417	0.975039	0.5	0.69859	1	5197	tags=31%, list=25%, signal=42%
1818	REACTOME_ADP_SIGNALLING_THROUGH_P2Y_PURINOCEPTOR_1	23	0.356542	0.974526	0.492157	0.69971	1	6138	tags=52%, list=30%, signal=74%
1819	CORRE_MULTIPLE_MYELOMA_DN	59	0.293144	0.974145	0.506048	0.700461	1	4924	tags=31%, list=24%, signal=40%
1820	EPIDERMIS_DEVELOPMENT	67	0.287664	0.97362	0.53422	0.701647	1	6535	tags=33%, list=32%, signal=48%
1821	TISSUE_DEVELOPMENT	132	0.2602	0.973434	0.52037	0.701808	1	7093	tags=35%, list=34%, signal=53%
1822	V$CREB_02	177	0.251456	0.972165	0.528846	0.70521	1	2866	tags=18%, list=14%, signal=21%
1823	SENGUPTA_EBNA1_ANTICORRELATED	131	0.259165	0.971822	0.549451	0.705851	1	3814	tags=22%, list=18%, signal=27%
1824	WANG_RESPONSE_TO_ANDROGEN_UP	27	0.340807	0.971725	0.491713	0.705758	1	1806	tags=22%, list=9%, signal=24%
1825	CTAGGAA,MIR-384	49	0.304102	0.971429	0.521257	0.706214	1	1301	tags=12%, list=6%, signal=13%
1826	REACTOME_BASE_EXCISION_REPAIR	17	0.38334	0.971259	0.495127	0.706347	1	2949	tags=35%, list=14%, signal=41%
1827	TTTNNANAGCYR_UNKNOWN	109	0.265569	0.971111	0.527938	0.706404	1	1442	tags=8%, list=7%, signal=9%
1828	HYDROLASE_ACTIVITY_ACTING_ON_CARBON_NITROGEN_NOT_PEPTIDEBONDSIN_CYCLIC_AMIDINES	16	0.391705	0.970977	0.527383	0.706392	1	1910	tags=25%, list=9%, signal=28%
1829	HAHTOLA_MYCOSIS_FUNGOIDES_SKIN_DN	26	0.339543	0.970663	0.488142	0.706927	1	5249	tags=42%, list=25%, signal=57%
1830	LIPID_TRANSPORT	26	0.349051	0.969736	0.492647	0.709331	1	2153	tags=19%, list=10%, signal=21%
1831	CONCANNON_APOPTOSIS_BY_EPOXOMICIN_UP	216	0.242605	0.969714	0.549719	0.709005	1	3464	tags=24%, list=17%, signal=28%
1832	BERENJENO_ROCK_SIGNALING_NOT_VIA_RHOA_DN	40	0.311721	0.969472	0.512241	0.709338	1	1562	tags=18%, list=8%, signal=19%
1833	SUGAR_BINDING	31	0.334098	0.969448	0.498127	0.709025	1	2957	tags=19%, list=14%, signal=23%
1834	REACTOME_IRS_RELATED_EVENTS	72	0.281215	0.969302	0.509434	0.709071	1	3690	tags=25%, list=18%, signal=30%
1835	DER_IFN_ALPHA_RESPONSE_UP	55	0.29699	0.969163	0.507874	0.709124	1	2560	tags=24%, list=12%, signal=27%
1836	OKAWA_NEUROBLASTOMA_1P36_31_DELETION	18	0.370908	0.969055	0.495069	0.709046	1	5654	tags=39%, list=27%, signal=53%
1837	BORCZUK_MALIGNANT_MESOTHELIOMA_DN	86	0.273932	0.96892	0.523365	0.709047	1	1478	tags=9%, list=7%, signal=10%
1838	TOOKER_GEMCITABINE_RESISTANCE_UP	71	0.281853	0.968856	0.510436	0.708853	1	2534	tags=20%, list=12%, signal=22%
1839	ATGGYGGA_UNKNOWN	68	0.285146	0.968574	0.528196	0.709324	1	2084	tags=16%, list=10%, signal=18%
1840	V$AP4_01	184	0.248456	0.968402	0.525328	0.709449	1	3117	tags=19%, list=15%, signal=22%
1841	TOOKER_RESPONSE_TO_BEXAROTENE_DN	71	0.281853	0.968368	0.543478	0.70915	1	2534	tags=20%, list=12%, signal=22%
1842	REACTOME_INFLUENZA_VIRAL_RNA_TRANSCRIPTION_AND_REPLICATION	88	0.272731	0.967826	0.513462	0.710366	1	5995	tags=25%, list=29%, signal=35%
1843	ZHU_CMV_8_HR_UP	28	0.336403	0.966625	0.489279	0.713529	1	1809	tags=14%, list=9%, signal=16%
1844	FEMALE_PREGNANCY	42	0.317231	0.965917	0.506876	0.715227	1	3579	tags=19%, list=17%, signal=23%
1845	EXTRINSIC_TO_MEMBRANE	24	0.355123	0.96487	0.526012	0.717924	1	4486	tags=29%, list=22%, signal=37%
1846	LIPASE_ACTIVITY	47	0.310387	0.964592	0.514886	0.718377	1	2370	tags=17%, list=11%, signal=19%
1847	VALK_AML_CLUSTER_11	36	0.323789	0.963722	0.515267	0.720572	1	2699	tags=31%, list=13%, signal=35%
1848	TATCTGG,MIR-488	46	0.306852	0.963136	0.508571	0.721943	1	3475	tags=22%, list=17%, signal=26%
1849	KEGG_GLYCOSAMINOGLYCAN_BIOSYNTHESIS_HEPARAN_SULFATE	25	0.344282	0.962621	0.524771	0.723076	1	3551	tags=28%, list=17%, signal=34%
1850	NEURON_DEVELOPMENT	58	0.296168	0.962409	0.535934	0.723344	1	4882	tags=28%, list=24%, signal=36%
1851	SCHUETZ_BREAST_CANCER_DUCTAL_INVASIVE_UP	322	0.232996	0.961718	0.567812	0.724974	1	5020	tags=25%, list=24%, signal=32%
1852	YU_MYC_TARGETS_DN	41	0.312689	0.961667	0.519231	0.72471	1	3895	tags=29%, list=19%, signal=36%
1853	ANATOMICAL_STRUCTURE_MORPHOGENESIS	357	0.22887	0.961446	0.587703	0.725008	1	4390	tags=20%, list=21%, signal=25%
1854	COULOUARN_TEMPORAL_TGFB1_SIGNATURE_DN	110	0.260645	0.961324	0.524462	0.724984	1	3477	tags=21%, list=17%, signal=25%
1855	IIZUKA_LIVER_CANCER_PROGRESSION_G1_G2_DN	22	0.359464	0.960787	0.514563	0.726176	1	4452	tags=41%, list=21%, signal=52%
1856	V$XBP1_01	102	0.261923	0.960616	0.536364	0.726315	1	4862	tags=31%, list=23%, signal=41%
1857	ACTIVATION_OF_IMMUNE_RESPONSE	16	0.391278	0.960594	0.509579	0.725994	1	1041	tags=19%, list=5%, signal=20%
1858	RIZ_ERYTHROID_DIFFERENTIATION_HBZ	35	0.3236	0.960085	0.50969	0.727127	1	3524	tags=23%, list=17%, signal=27%
1859	V$EGR3_01	53	0.298224	0.959612	0.516854	0.728134	1	5341	tags=38%, list=26%, signal=51%
1860	REACTOME_AMINE_LIGAND_BINDING_RECEPTORS	42	0.310937	0.959596	0.561165	0.727799	1	7249	tags=45%, list=35%, signal=69%
1861	TCCAGAT,MIR-516-5P	90	0.270793	0.959469	0.533708	0.727811	1	3294	tags=28%, list=16%, signal=33%
1862	V$AHR_Q5	145	0.253153	0.959413	0.544954	0.727576	1	3982	tags=24%, list=19%, signal=30%
1863	V$SREBP1_Q6	188	0.245305	0.95798	0.569892	0.731426	1	3416	tags=19%, list=16%, signal=23%
1864	V$EGR1_01	186	0.246754	0.957914	0.568401	0.731232	1	4534	tags=24%, list=22%, signal=31%
1865	HENDRICKS_SMARCA4_TARGETS_DN	36	0.313795	0.957401	0.536122	0.732322	1	3905	tags=31%, list=19%, signal=38%
1866	COULOUARN_TEMPORAL_TGFB1_SIGNATURE_UP	80	0.273335	0.957136	0.539683	0.732712	1	3237	tags=23%, list=16%, signal=27%
1867	V$E12_Q6	183	0.244559	0.957126	0.572491	0.732354	1	4672	tags=25%, list=23%, signal=31%
1868	NIKOLSKY_BREAST_CANCER_16Q24_AMPLICON	41	0.307107	0.957003	0.55106	0.732328	1	3188	tags=24%, list=15%, signal=29%
1869	BIOCARTA_IL22BP_PATHWAY	16	0.380295	0.956975	0.53271	0.732011	1	3795	tags=38%, list=18%, signal=46%
1870	REGULATION_OF_PROTEIN_SECRETION	18	0.371731	0.956385	0.516729	0.733382	1	3176	tags=28%, list=15%, signal=33%
1871	STOSSI_RESPONSE_TO_ESTRADIOL	35	0.324316	0.956305	0.522505	0.733241	1	3600	tags=26%, list=17%, signal=31%
1872	REGULATION_OF_PROTEIN_KINASE_ACTIVITY	140	0.251557	0.956084	0.575875	0.733474	1	1762	tags=12%, list=9%, signal=13%
1873	BIOCARTA_DC_PATHWAY	20	0.363485	0.9553	0.523992	0.735389	1	3073	tags=15%, list=15%, signal=18%
1874	TRANS_GOLGI_NETWORK	21	0.358846	0.954393	0.519763	0.737693	1	1986	tags=24%, list=10%, signal=26%
1875	CATION_CHANNEL_ACTIVITY	113	0.259073	0.954161	0.559322	0.737997	1	5239	tags=22%, list=25%, signal=29%
1876	CYTOKINE_SECRETION	15	0.38958	0.953892	0.537698	0.738412	1	2394	tags=27%, list=12%, signal=30%
1877	BROWNE_HCMV_INFECTION_2HR_UP	37	0.309952	0.953495	0.553846	0.739192	1	3513	tags=24%, list=17%, signal=29%
1878	ROZANOV_MMP14_TARGETS_SUBSET	32	0.327689	0.9534	0.539961	0.739073	1	2313	tags=16%, list=11%, signal=18%
1879	V$AP2ALPHA_01	167	0.246305	0.953345	0.569745	0.738845	1	3208	tags=19%, list=15%, signal=22%
1880	RESPONSE_TO_DNA_DAMAGE_STIMULUS	137	0.250715	0.952944	0.589454	0.739649	1	4708	tags=36%, list=23%, signal=47%
1881	V$ELK1_02	159	0.247579	0.952726	0.571984	0.739939	1	3639	tags=26%, list=18%, signal=31%
1882	V$PU1_Q6	160	0.249181	0.952644	0.599631	0.739782	1	4009	tags=27%, list=19%, signal=33%
1883	REACTOME_G_BETA_GAMMA_SIGNALLING_THROUGH_PI3KGAMMA	23	0.349704	0.952227	0.510597	0.740632	1	5689	tags=52%, list=27%, signal=72%
1884	RAMALHO_STEMNESS_DN	62	0.282944	0.952182	0.51306	0.740374	1	4953	tags=32%, list=24%, signal=42%
1885	TONKS_TARGETS_OF_RUNX1_RUNX1T1_FUSION_GRANULOCYTE_DN	15	0.38197	0.952166	0.527514	0.740026	1	2667	tags=33%, list=13%, signal=38%
1886	RASHI_RESPONSE_TO_IONIZING_RADIATION_2	113	0.260937	0.951921	0.562016	0.740381	1	2130	tags=17%, list=10%, signal=19%
1887	V$ATF_B	137	0.252741	0.951847	0.582878	0.74018	1	4496	tags=27%, list=22%, signal=34%
1888	GLYCOPROTEIN_METABOLIC_PROCESS	84	0.272457	0.951469	0.566474	0.740897	1	4155	tags=30%, list=20%, signal=37%
1889	RACTNNRTTTNC_UNKNOWN	87	0.264043	0.951326	0.574074	0.740892	1	2886	tags=21%, list=14%, signal=24%
1890	REACTOME_UNFOLDED_PROTEIN_RESPONSE	19	0.366657	0.950816	0.52809	0.74206	1	2365	tags=26%, list=11%, signal=30%
1891	PHOSPHORIC_ESTER_HYDROLASE_ACTIVITY	146	0.250738	0.950685	0.573477	0.742074	1	2370	tags=16%, list=11%, signal=18%
1892	ROYLANCE_BREAST_CANCER_16Q_COPY_NUMBER_DN	16	0.378738	0.950509	0.514085	0.742209	1	591	tags=13%, list=3%, signal=13%
1893	GAZDA_DIAMOND_BLACKFAN_ANEMIA_MYELOID_DN	32	0.32313	0.949978	0.528046	0.743384	1	2025	tags=19%, list=10%, signal=21%
1894	GLUCOSE_METABOLIC_PROCESS	26	0.346304	0.949975	0.536489	0.742997	1	5483	tags=46%, list=26%, signal=63%
1895	BHATI_G2M_ARREST_BY_2METHOXYESTRADIOL_DN	116	0.26018	0.949649	0.588235	0.743579	1	2433	tags=15%, list=12%, signal=17%
1896	SPIRA_SMOKERS_LUNG_CANCER_UP	37	0.313534	0.94959	0.516899	0.743364	1	2209	tags=16%, list=11%, signal=18%
1897	V$COUP_DR1_Q6	168	0.244217	0.949149	0.601802	0.744271	1	3104	tags=17%, list=15%, signal=19%
1898	V$AREB6_04	187	0.240485	0.948317	0.604396	0.746308	1	3736	tags=22%, list=18%, signal=27%
1899	PROTEIN_AMINO_ACID_O_LINKED_GLYCOSYLATION	18	0.375569	0.948196	0.521988	0.746285	1	2872	tags=39%, list=14%, signal=45%
1900	LI_WILMS_TUMOR_VS_FETAL_KIDNEY_1_UP	170	0.246805	0.948139	0.606343	0.74606	1	2761	tags=16%, list=13%, signal=18%
1901	V$AREB6_02	179	0.241023	0.948078	0.616943	0.745838	1	2326	tags=12%, list=11%, signal=13%
1902	REACTOME_IMMUNOREGULATORY_INTERACTIONS_BETWEEN_A_LYMPHOID_AND_A_NON_LYMPHOID_CELL	61	0.280842	0.94804	0.577281	0.745551	1	4863	tags=34%, list=23%, signal=45%
1903	PROTEIN_SECRETION	28	0.334848	0.947515	0.528265	0.746664	1	3469	tags=25%, list=17%, signal=30%
1904	V$MMEF2_Q6	211	0.238503	0.94751	0.583486	0.746288	1	2180	tags=13%, list=11%, signal=14%
1905	FURUKAWA_DUSP6_TARGETS_PCI35_UP	56	0.28754	0.946814	0.562977	0.747905	1	3579	tags=23%, list=17%, signal=28%
1906	FLOTHO_PEDIATRIC_ALL_THERAPY_RESPONSE_UP	50	0.290315	0.94655	0.546154	0.748301	1	3215	tags=20%, list=16%, signal=24%
1907	BIOCARTA_MPR_PATHWAY	29	0.320832	0.946539	0.552734	0.747936	1	4574	tags=31%, list=22%, signal=40%
1908	YCATTAA_UNKNOWN	405	0.222214	0.946455	0.650284	0.7478	1	3938	tags=15%, list=19%, signal=18%
1909	CADWELL_ATG16L1_TARGETS_DN	50	0.295937	0.945377	0.556436	0.750562	1	3441	tags=28%, list=17%, signal=33%
1910	PUIFFE_INVASION_INHIBITED_BY_ASCITES_DN	135	0.245865	0.945303	0.610586	0.750361	1	4941	tags=33%, list=24%, signal=43%
1911	ADHERENS_JUNCTION	21	0.360289	0.94512	0.550095	0.75052	1	5694	tags=43%, list=27%, signal=59%
1912	KEGG_COLORECTAL_CANCER	56	0.28539	0.944504	0.560976	0.751933	1	1348	tags=14%, list=7%, signal=15%
1913	WILLIAMS_ESR1_TARGETS_UP	22	0.351371	0.942726	0.559055	0.756734	1	1171	tags=14%, list=6%, signal=14%
1914	V$PIT1_Q6	176	0.241165	0.94224	0.621673	0.757747	1	1529	tags=10%, list=7%, signal=10%
1915	BROWNE_HCMV_INFECTION_1HR_DN	207	0.238494	0.942192	0.639854	0.75751	1	3413	tags=22%, list=16%, signal=26%
1916	HANN_RESISTANCE_TO_BCL2_INHIBITOR_UP	31	0.322029	0.942085	0.543689	0.757407	1	4371	tags=23%, list=21%, signal=29%
1917	V$HEB_Q6	185	0.239496	0.941983	0.608856	0.757286	1	3849	tags=18%, list=19%, signal=22%
1918	YTAATTAA_V$LHX3_01	143	0.249179	0.941131	0.619962	0.759418	1	2170	tags=11%, list=10%, signal=12%
1919	WEI_MIR34A_TARGETS	131	0.250768	0.940426	0.601179	0.761094	1	4491	tags=34%, list=22%, signal=44%
1920	AMIT_EGF_RESPONSE_120_HELA	61	0.283004	0.939558	0.587771	0.763238	1	3476	tags=25%, list=17%, signal=29%
1921	ANION_TRANSMEMBRANE_TRANSPORTER_ACTIVITY	58	0.285312	0.939532	0.559687	0.762912	1	1342	tags=9%, list=6%, signal=9%
1922	UDP_GLYCOSYLTRANSFERASE_ACTIVITY	34	0.312776	0.939517	0.545279	0.762551	1	3749	tags=32%, list=18%, signal=39%
1923	MELLMAN_TUT1_TARGETS_DN	45	0.298281	0.938993	0.558824	0.763667	1	2364	tags=22%, list=11%, signal=25%
1924	CELLULAR_LIPID_CATABOLIC_PROCESS	32	0.322292	0.938833	0.539773	0.763741	1	1239	tags=13%, list=6%, signal=13%
1925	BIOCARTA_ETS_PATHWAY	17	0.370054	0.938543	0.534654	0.764169	1	1592	tags=29%, list=8%, signal=32%
1926	OUYANG_PROSTATE_CANCER_MARKERS	19	0.358598	0.938023	0.533333	0.765258	1	1353	tags=21%, list=7%, signal=23%
1927	SASSON_RESPONSE_TO_FORSKOLIN_DN	66	0.278068	0.937456	0.578035	0.76649	1	3204	tags=20%, list=15%, signal=23%
1928	RIGGINS_TAMOXIFEN_RESISTANCE_DN	206	0.234678	0.93714	0.653137	0.766996	1	2661	tags=17%, list=13%, signal=19%
1929	CHEBOTAEV_GR_TARGETS_DN	112	0.254639	0.9366	0.595661	0.768136	1	4916	tags=25%, list=24%, signal=33%
1930	V$CETS1P54_01	173	0.24037	0.936546	0.622391	0.76789	1	3558	tags=23%, list=17%, signal=27%
1931	V$POU3F2_02	186	0.241295	0.935964	0.636015	0.769224	1	3519	tags=19%, list=17%, signal=22%
1932	V$CIZ_01	162	0.242405	0.935406	0.643836	0.770516	1	1529	tags=10%, list=7%, signal=11%
1933	ICHIBA_GRAFT_VERSUS_HOST_DISEASE_35D_DN	42	0.305771	0.935092	0.552581	0.77102	1	2122	tags=17%, list=10%, signal=19%
1934	V$IK1_01	198	0.235246	0.934677	0.634545	0.771794	1	3129	tags=16%, list=15%, signal=18%
1935	MEMBRANE_ORGANIZATION_AND_BIOGENESIS	125	0.251337	0.934528	0.605166	0.771801	1	5248	tags=31%, list=25%, signal=42%
1936	ICOSANOID_METABOLIC_PROCESS	17	0.36851	0.934016	0.540984	0.772927	1	2313	tags=29%, list=11%, signal=33%
1937	V$PAX2_02	187	0.2381	0.933444	0.659004	0.77414	1	2357	tags=11%, list=11%, signal=12%
1938	CARBOHYDRATE_CATABOLIC_PROCESS	23	0.34194	0.93333	0.553753	0.774062	1	7299	tags=52%, list=35%, signal=80%
1939	SATO_SILENCED_BY_DEACETYLATION_IN_PANCREATIC_CANCER	38	0.309652	0.932895	0.564612	0.77491	1	2998	tags=21%, list=14%, signal=25%
1940	ACCATTT,MIR-522	121	0.251621	0.93254	0.640301	0.775544	1	2311	tags=16%, list=11%, signal=18%
1941	KEGG_FOCAL_ADHESION	187	0.239927	0.93211	0.639252	0.776373	1	1364	tags=9%, list=7%, signal=10%
1942	DNA_DAMAGE_CHECKPOINT	18	0.354581	0.931988	0.555118	0.776321	1	4468	tags=33%, list=22%, signal=42%
1943	CELL_CYCLE_CHECKPOINT_GO_0000075	43	0.296684	0.93195	0.589695	0.776028	1	3419	tags=30%, list=16%, signal=36%
1944	V$PPARG_01	32	0.316357	0.931325	0.558442	0.777398	1	4867	tags=34%, list=23%, signal=45%
1945	GTGCCAA,MIR-96	252	0.230771	0.931321	0.654135	0.777006	1	2436	tags=16%, list=12%, signal=18%
1946	BERENJENO_TRANSFORMED_BY_RHOA_DN	337	0.223703	0.931036	0.714545	0.777399	1	3830	tags=22%, list=18%, signal=27%
1947	V$COUP_01	181	0.239617	0.930815	0.66789	0.777632	1	3895	tags=19%, list=19%, signal=24%
1948	DELLA_RESPONSE_TO_TSA_AND_BUTYRATE	19	0.354246	0.930617	0.561776	0.777806	1	3808	tags=37%, list=18%, signal=45%
1949	ALONSO_METASTASIS_UP	142	0.24392	0.930616	0.60687	0.777411	1	3914	tags=27%, list=19%, signal=34%
1950	PIEPOLI_LGI1_TARGETS_UP	15	0.373713	0.930048	0.572835	0.778648	1	2766	tags=20%, list=13%, signal=23%
1951	V$LFA1_Q6	176	0.238707	0.929933	0.649717	0.778597	1	3287	tags=16%, list=16%, signal=19%
1952	DNA_HELICASE_ACTIVITY	22	0.345737	0.929821	0.560311	0.778521	1	3920	tags=50%, list=19%, signal=62%
1953	ER_GOLGI_INTERMEDIATE_COMPARTMENT	22	0.342045	0.929205	0.552124	0.779853	1	4190	tags=32%, list=20%, signal=40%
1954	WU_SILENCED_BY_METHYLATION_IN_BLADDER_CANCER	41	0.294268	0.928992	0.554241	0.780065	1	2324	tags=15%, list=11%, signal=16%
1955	RHODOPSIN_LIKE_RECEPTOR_ACTIVITY	130	0.249851	0.927912	0.63308	0.782724	1	5126	tags=22%, list=25%, signal=28%
1956	NUTT_GBM_VS_AO_GLIOMA_UP	45	0.290125	0.927846	0.602767	0.782513	1	4841	tags=33%, list=23%, signal=43%
1957	BILBAN_B_CLL_LPL_DN	39	0.300186	0.927071	0.567251	0.784339	1	1956	tags=21%, list=9%, signal=23%
1958	PHOSPHOLIPID_METABOLIC_PROCESS	65	0.271197	0.926496	0.609849	0.785575	1	2759	tags=18%, list=13%, signal=21%
1959	IVANOVA_HEMATOPOIESIS_STEM_CELL_LONG_TERM	73	0.274071	0.926152	0.610039	0.78614	1	3399	tags=21%, list=16%, signal=24%
1960	INORGANIC_CATION_TRANSMEMBRANE_TRANSPORTER_ACTIVITY	57	0.280307	0.925834	0.572534	0.786653	1	4893	tags=32%, list=24%, signal=41%
1961	TAGGTCA,MIR-192,MIR-215	38	0.302764	0.925779	0.604082	0.786412	1	4736	tags=39%, list=23%, signal=51%
1962	AMINO_ACID_CATABOLIC_PROCESS	22	0.347806	0.925535	0.548204	0.78673	1	2959	tags=23%, list=14%, signal=26%
1963	V$PITX2_Q2	192	0.236656	0.925375	0.670498	0.786812	1	3521	tags=17%, list=17%, signal=20%
1964	MILI_PSEUDOPODIA	40	0.296535	0.924942	0.589391	0.787675	1	2211	tags=15%, list=11%, signal=17%
1965	TCTGATC,MIR-383	37	0.309533	0.924759	0.563567	0.787793	1	1453	tags=14%, list=7%, signal=15%
1966	CORRE_MULTIPLE_MYELOMA_UP	60	0.28003	0.924751	0.593023	0.787416	1	1930	tags=12%, list=9%, signal=13%
1967	NAKAMURA_CANCER_MICROENVIRONMENT_UP	17	0.369161	0.924247	0.556863	0.788493	1	2261	tags=12%, list=11%, signal=13%
1968	BIOCARTA_NO2IL12_PATHWAY	17	0.367052	0.924098	0.567108	0.788517	1	4272	tags=29%, list=21%, signal=37%
1969	V$HSF2_01	168	0.243487	0.923485	0.655769	0.789863	1	3049	tags=17%, list=15%, signal=20%
1970	DITTMER_PTHLH_TARGETS_UP	104	0.253348	0.922906	0.646067	0.791064	1	2242	tags=17%, list=11%, signal=19%
1971	V$IRF1_01	181	0.23694	0.922484	0.678639	0.79188	1	3492	tags=17%, list=17%, signal=20%
1972	AUXILIARY_TRANSPORT_PROTEIN_ACTIVITY	23	0.331668	0.922376	0.566731	0.791785	1	4097	tags=30%, list=20%, signal=38%
1973	V$AHRARNT_01	102	0.254742	0.921682	0.640429	0.793324	1	3473	tags=21%, list=17%, signal=25%
1974	REACTOME_MEMBRANE_TRAFFICKING	74	0.264506	0.921359	0.607211	0.793858	1	4697	tags=28%, list=23%, signal=37%
1975	KYNG_DNA_DAMAGE_BY_GAMMA_RADIATION	40	0.293964	0.92099	0.574257	0.794522	1	2665	tags=25%, list=13%, signal=29%
1976	V$GATA4_Q3	177	0.235194	0.918787	0.685039	0.80035	1	947	tags=8%, list=5%, signal=9%
1977	V$AP4_Q5	196	0.232271	0.918385	0.726776	0.801032	1	4496	tags=24%, list=22%, signal=31%
1978	FRASOR_RESPONSE_TO_ESTRADIOL_DN	63	0.275523	0.918255	0.62594	0.801	1	2944	tags=22%, list=14%, signal=26%
1979	GAMETE_GENERATION	95	0.256149	0.918071	0.647749	0.801109	1	4158	tags=25%, list=20%, signal=31%
1980	SIG_IL4RECEPTOR_IN_B_LYPHOCYTES	25	0.329789	0.918071	0.59633	0.800706	1	868	tags=16%, list=4%, signal=17%
1981	SMALL_GTPASE_MEDIATED_SIGNAL_TRANSDUCTION	82	0.262264	0.917505	0.654851	0.801928	1	4166	tags=32%, list=20%, signal=40%
1982	CTGRYYYNATT_UNKNOWN	48	0.291426	0.91725	0.616601	0.802238	1	2416	tags=15%, list=12%, signal=16%
1983	SMTTTTGT_UNKNOWN	307	0.220643	0.917173	0.772242	0.802057	1	3904	tags=22%, list=19%, signal=27%
1984	CELL_ACTIVATION	66	0.273813	0.916939	0.620825	0.802321	1	3720	tags=24%, list=18%, signal=29%
1985	MULTI_ORGANISM_PROCESS	144	0.241225	0.916718	0.666052	0.802561	1	4275	tags=24%, list=21%, signal=30%
1986	TSENG_ADIPOGENIC_POTENTIAL_DN	43	0.291522	0.916214	0.60355	0.803582	1	2189	tags=14%, list=11%, signal=16%
1987	GAURNIER_PSMD4_TARGETS	52	0.278929	0.916096	0.622309	0.803522	1	4219	tags=19%, list=20%, signal=24%
1988	V$IRF_Q6	163	0.235373	0.915121	0.68616	0.805804	1	3073	tags=17%, list=15%, signal=19%
1989	CGGAARNGGCNG_UNKNOWN	30	0.314828	0.914731	0.578035	0.806484	1	681	tags=13%, list=3%, signal=14%
1990	LIAO_HAVE_SOX4_BINDING_SITES	36	0.299187	0.914715	0.6	0.806129	1	3664	tags=25%, list=18%, signal=30%
1991	GGARNTKYCCA_UNKNOWN	58	0.276297	0.91448	0.629921	0.806392	1	1785	tags=12%, list=9%, signal=13%
1992	BIOCARTA_MCALPAIN_PATHWAY	24	0.33304	0.914047	0.562863	0.807179	1	4786	tags=38%, list=23%, signal=49%
1993	V$POU6F1_01	176	0.23373	0.912964	0.709302	0.809761	1	1449	tags=8%, list=7%, signal=8%
1994	G_PROTEIN_COUPLED_RECEPTOR_PROTEIN_SIGNALING_PATHWAY	308	0.221119	0.91278	0.743636	0.809899	1	4518	tags=19%, list=22%, signal=24%
1995	V$GATA_Q6	147	0.241664	0.912428	0.693578	0.810511	1	2919	tags=16%, list=14%, signal=19%
1996	SCHLESINGER_METHYLATED_DE_NOVO_IN_CANCER	82	0.259499	0.912292	0.645522	0.810475	1	3957	tags=18%, list=19%, signal=23%
1997	CTCTGGA,MIR-520A,MIR-525	123	0.246078	0.912002	0.685874	0.810916	1	2547	tags=15%, list=12%, signal=17%
1998	REACTOME_RNA_POLYMERASE_I_PROMOTER_ESCAPE	18	0.361924	0.911104	0.574906	0.813001	1	3419	tags=39%, list=16%, signal=47%
1999	TURASHVILI_BREAST_LOBULAR_CARCINOMA_VS_LOBULAR_NORMAL_DN	68	0.26839	0.910949	0.637275	0.813053	1	2278	tags=12%, list=11%, signal=13%
[truncated: 522 more rows]
